# Supplementary material for: Structural and functional annotation of the porcine immunome
Source: BMC Genomics. 2013 May 15;14:332. doi: 10.1186/1471-2164-14-332 (PMC3658956; doi:10.1186/1471-2164-14-332)
Supplement: Additional file 1: Table S1 — Pig-human-mouse-bovine gene family comparisons. [file 1471-2164-14-332-S1.xlsx]

## Sheet: Index- to SGSC
Suppl. Table 1. Comparison of Immune Gene Family membership across four mammals shows evidence of Porcine-specific and Artiodactyl-specific Expansion
Family Number	Family Description	Number of genes found for each family per species*
		Human	Mouse	Cow	Pig
1	ADP-ribosyltransferase/VIP2 Superfamily	4	5 (1)	9	4
2	Beta Defensin Superfamily	39 (9)	51 (1)	~106 (7)	34 (2)
3	BPI Superfamily	12 (2)	16	18	14 (2)
4	C-type Lysozyme/LYZ1 Superfamily	9	9	16	7
5	Cathelicidin Superfamily	1	1	10	10
6	CCL Chemokine	28 (1)	39 (5)	22	21
7	CD1 Superfamily	5	2	15 (2)	4 (1)
8	CD163/WC1 Superfamily	3	4	15	4
9	CLECT Superfamily (inclusive)	85 (3)	126 (6)	89	76
9A	CLECT Superfamily, Asialoglycoprotein and DC Receptor Subfamily	16	24 (1)	14	13
9B	CLECT Superfamily, Collectin Subfamily	7 (2)	7	10	7
9C	CLECT Superfamily, NK Cell Receptor Subfamily	24 (1)	57 (5)	31	23
9D	CLECT Superfamily, Reg Subfamily	5	7	3	3
10	Cytidine Deaminase-like Superfamily	11 (0)	5 (0)	6 (0)	5 (0)
11	GH18 Chitinase Like Superfamily	6 (1)	9 (1)	8	7
12	Granzyme/Mast Cell Tryptase/Serine Protease Superfamily	17 (1)	26 (0)	22 (0)	18 (0)
13	Immunity Related Guanosine Triphosphatase Superfamily	3 (2)	19 (4)	4 (0)	4 (0)
14	NLR and Pyrin Superfamily	31 (4)	43 (8)	23	25
15	Resistin Superfamily	2	4	1	2
16	RNase A Family	14	22 (6)	16 (1)	13 (1)
17	S100 Superfamily	21	17 (1)	19	20
18	SAA Superfamily	4 (1)	5	6	6
19	SLAM Superamily	9 (1)	9 (0)	12 (0)	11 (0)
20	Toll Like Receptor	10 (3)	12 (1)	10	10 (2)
21	TRIM E3 Ubiquitin-protein Ligase Superfamily, TRIM5 Subfamily	4	10 (1)	5	3
22	Type I Interferon (inclusive)	17 (12)	25 (2)	51 (13)	39 (16)
23A	Type I Interferon, Alpha Subfamily	13 (4)	13 (1)	19 (3)	18 (9)
23B	Type I Interferon, Beta Subfamily	1	1	8 (1)	1
23C	Type I Interferon, Delta Subfamily	0	0	0	11 (2)
23D	Type I Interferon, Epsilon Subfamily	1	1	0	1
24	Type I Interferon, Kappa Subfamily	1	1	1	1
25	Type I Interferon, Omega Subfamily	1 (8)	0	19 (7)	7 (5)
26	Type I Interferon, Tau Subfamily	0	0	4 (2)	0
27	Type I Interferon, Zeta Subfamily	0	9 (1)	0	0
28	ULBP Superfamily	6	2	12	7
* Numbers of confirmed pseudogenes are shown in parentheses

## Sheet: F1
Gene	Human	Mouse	Cow	Pig	Notes
ART1	ENSG00000129744	ENSMUSG00000030996	ENSBTAG00000006345	ENSSSCG00000014797	Bovine LOC539042.
ART1L1 (LOC407145)			ENSBTAG00000013997		Unofficial gene symbol.
ART1L2 (LOC784222)					Sequence does not align to a separate, identified gene in Ensembl build 3.1.
Art2b		ENSMUSG00000030651
ART3	ENSG00000156219	ENSMUSG00000034842	ENSBTAG00000010954	ENSSSCG00000008976
ART4	ENSG00000111339	ENSMUSG00000030217	ENSBTAG00000008352	ENSSSCG00000000607
ART5 (LOC618664)	ENSG00000167311	ENSMUSG00000070424	ENSBTAG00000023648	ENSSSCG00000014798
ART5L1 (LOC407148)			ENSBTAG00000037826
ART5L2 (LOC512360)			Present, see notes.		Sequence does not align to an identified gene in Ensembl build 3.1
ART5L3 (LOC784427)			Present, see notes.		Sequence does not align to an identified gene in Ensembl build 3.1.
ART5L4			ENSBTAG00000026796		Unofficial gene symbol, No NCBI gene entry.
				ENSSSCG00000014795	Artifactual duplication of ART1/LOC100525416 in Ensembl build 9.2. Gene is not duplicated in PreEnsembl 10.2.
Pseudogene	Human	Mouse	Cow	Pig	Notes
Art2a-ps		ENSMUSG00000092517
Number of Genes	4	5	9	4
Number of Pseudogenes	0	1	0	0
* Not an official gene symbol

## Sheet: F2
Gene	Human	Mouse	Cow	Pig	Notes
DEFB			ENSBTAG00000045649
DEFB-C7L1*			LOC100335165
DEFB-C7L2*			LOC100335378
DEFB-C7L3*			LOC100335892
DEFB1	ENSG00000164825	ENSMUSG00000044748	LOC281743	Gene ID: 404699	pBD2, Chromosome 15, NC_010457.4 (43346359..43356953)
DEFB10 (BNBD-10)		ENSMUSG00000044743	ENSBTAG00000035183
DEFB103A	ENSG00000176797		LOC100296090
DEFB103AL1*			LOC100336879
DEFB103AL10*			LOC100850444
DEFB103AL2*			LOC768321
DEFB103AL3*			LOC100294933
DEFB103AL4*			LOC100335430
DEFB103AL5*			LOC100336063
DEFB103AL6*			LOC100336132
DEFB103AL7*			LOC100295940
DEFB103AL8*			LOC100336160
DEFB103AL9*			LOC100296035
DEFB103B	ENSG00000177243		ENSBTAG00000045626
DEFB104A	ENSG00000176782		LOC100847734	ENSSSCG00000015758	pBD104, LOC692191Chromosome 17, NC_010459.4 (40019519..40019996)
DEFB104B	ENSG00000177023
DEFB104L1*			LOC100847734
DEFB105A (Defb12)	ENSG00000186562	ENSMUSG00000043787		LOC100737902	pBD105 Chromosome 15, NC_010457.4 (43180475..43183100, complement)
DEFB105B	ENSG00000186599
DEFB105L1*			LOC100296624	LOC100620824
DEFB106A	ENSG00000186579
DEFB106B	ENSG00000187082
DEFB107A	ENSG00000186572
DEFB107B	ENSG00000198129
DEFB108B	ENSG00000184276
DEFB108L*				ENSSSCG00000007224	pBD108, Chromosome 17, NC_010459.4 (40019519..40019996)
DEFB109L1*				LOC100621784	pBD109, Chromosome 9, NC_010451.3 (134504538..134508432)
DEFB109L2*				LOC100511784	pBD109, Chromosome 15, NC_010457.4 (43830157..43834052, complement)
DEFB109L3*				LOC100626517	pBD109, Chromosome 15, NC_010457.4 (43733428..43737323)
DEFB10L			LOC100852347
DEFB11 (BNBD-11)		ENSMUSG00000045337	ENSBTAG00000047363
DEFB110	ENSG00000203970	ENSMUSG00000089923	LOC100296935	Gene ID: 404702	pBD4 or 110 Chromosome: 7; NC_010449.4 (50410268..50414884, complement
DEFB112	ENSG00000180872		ENSBTAG00000046711
DEFB113 (Defb18)	ENSG00000214642	ENSMUSG00000073735		ENSSSCG00000001742	pBD113,Chromosome 7, NC_010449.4 (50389682..50399799, complement)
DEFB114	ENSG00000177684		LOC100296819,	ENSSSCG00000001741	pBD114, Chromosome 7, NC_010449.4 (50374500..50383719, complement)
DEFB115	ENSG00000215547		LOC100847879	ENSSSCG00000007216	pBD115, Chromosome 17, NC_010459.4 (39835630..39841289)
DEFB115L1*			LOC100850750
DEFB116	ENSG00000215545		LOC100296787	ENSSSCG00000007215	pBD116,
DEFB117	ENSG00000212717	ENSMUSG00000090485	ENSBTAG00000048009	ENSSSCG00000007223
DEFB118	ENSG00000131068		Gene ID: 100336211
DEFB119	ENSG00000180483		ENSBTAG00000003364	ENSSSCG00000007221	pBD119, LOC100157086 Chromosome 17, NC_010459.4 (39913086..39931653)
DEFB121	ENSG00000204548		LOC100851268	ENSSSCG00000007220
DEFB122			ENSBTAG00000027383	LOC100621695	pBD122, Chromosome 17, NC_010459.4 (39889125..39895434)
DEFB122A			ENSBTAG00000027384					(protein seq same as the previous 109
DEFB123				ENSSSCG00000007220	pBD121 Chromosome 17, NC_010459.2 (37024753..37026358)
DEFB123	ENSG00000180424		ENSBTAG00000020555	ENSSSCG00000007226	pBD123 Chromosome 17, NC_010459.4 (39872174..39877416, complement)
DEFB124	ENSG00000180383		ENSBTAG00000031254	ENSSSCG00000007225	pBD124, LOC100627273 Chromosome 17, NC_010459.4 (39858736..39862219)
DEFB125	ENSG00000178591		LOC100861565	ENSSSCG00000007217	pBD125, Chromosome 17, NC_010459.4 (39810453..39817216, complement)
DEFB126 (Defb22)	ENSG00000125788	ENSMUSG00000027468
DEFB127	ENSG00000088782			ENSSSCG00000007213
DEFB128	ENSG00000185982		LOC100847860	ENSSSCG00000007214	pBD128, Chromosome 17, NC_010459.4 (39738344..39740070)
DEFB128L1*			LOC100850527
DEFB129	ENSG00000125903		ENSBTAG00000048288	ENSSSCG00000007218	pBD129, Chromosome 17, NC_010459.4 (39771402..39772000)
DEFB129L1*				ENSSSCG00000007209
DEFB13			LOC100294770
Defb13 (DEFB107)		ENSMUSG00000044222
DEFB130 (Defb41)	ENSG00000232948	ENSMUSG00000067773		ENSSSCG00000015760	pBD130, Chromosome 15, NC_010457.4 (43844785..43850861, complement)
DEFB131	ENSG00000186146		?	ENSSSCG00000009696
DEFB132	ENSG00000186458
DEFB133	ENSG00000214643		LOC100848217	ENSSSCG00000001740
DEFB133L1*			LOC100848065
DEFB134	ENSG00000205882			ENSSSCG00000009695	pBD134, Chromosome 14, NC_010456.4 (16362997..16365210, complement)
DEFB135 (Defb30)	ENSG00000205883	ENSMUSG00000075571
DEFB136	ENSG00000205884			LOC100624582	pBD136, Chromosome 14, NC_010456.4 (16298832..16299509, complement)
Defb14 (DEFB103)		ENSMUSG00000046354
DEFB142			LOC100296742
Defb15 (DEFB106)		ENSMUSG00000048500
DEFB15L			LOC100296581
Defb17 (DEFB111)		ENSMUSG00000089923
Defb18		ENSMUSG00000073735
Defb19		ENSMUSG00000050645
DEFB1L1*			LOC100298364	LOC100620631	pBD1-like
DEFB1L2*			LOC782487
DEFB1L3*			LOC100336185
DEFB1L4*			LOC100335230
Defb2		ENSMUSG00000006570
Defb20 (DEFB128)		ENSMUSG00000049560
Defb21 (DEFB118)		ENSMUSG00000056544
Defb23 (DEFB129)		ENSMUSG00000074681
Defb25 (DEFB124)		ENSMUSG00000074678
Defb26 (DEFB125)		ENSMUSG00000074680
Defb28 (DEFB115)		ENSMUSG00000074679
Defb29 (DEFB116)		ENSMUSG00000044249
DEFB2L1*			LOC100296670
DEFB2L2*			LOC100300649
DEFB2L3*			LOC782174
DEFB2L4*			LOC784577
DEFB2L5*			LOC786556
Defb33		Gene ID: 654453
DEFB33L1*			LOC100335211
DEFB33L2*			LOC100335389
DEFB33L3*			LOC100336048
DEFB33L4*			LOC100850140
DEFB33L5*			LOC100850298
DEFB33L6*			LOC100851834
DEFB33L7*			LOC100852274
Defb34 (DEFB106)		ENSMUSG00000052554
Defb35		ENSMUSG00000058052
Defb36 (DEFB123)		ENSMUSG00000044863
Defb37		ENSMUSG00000053695
Defb38		ENSMUSG00000053790
Defb39		ENSMUSG00000061847
DEFB3L1*		ENSMUSG00000039775	ENSBTAG00000047421	Gene ID: 404703	pBD3, LOC404703, Porcine gene is in Ensembl build 10.2
DEFB3L2*			LOC100335628
DEFB4 (BNBD4)		ENSMUSG00000059230	ENSBTAG00000047284
Defb40		ENSMUSG00000053678
DEFB402			LOC100298682
Defb42 (DEFB136)		ENSMUSG00000054763
Defb43 (DEFB131)		ENSMUSG00000075572
DEFB43L1*			LOC100335255
Defb45		ENSMUSG00000062124
Defb46		ENSMUSG00000071169
Defb47 (DEFB130)		ENSMUSG00000075573
Defb48		ENSMUSG00000075574
DEFB4A	ENSG00000171711			Gene ID: 396819	pBD1 Gene ID: 396819Chromosome 15, NC_010457.4 (43276002..43277844)
DEFB4B	ENSG00000177257
DEFB4L1*			LOC100335951
DEFB5		ENSMUSG00000039785	ENSBTAG00000034954
Defb50		ENSMUSG00000058568
Defb51		ENSMUSG00000071165
Defb52		ENSMUSG00000082976
Defb52		ENSMUSG00000091075
Defb6		ENSMUSG00000050756
DEFB7		ENSMUSG00000037790	ENSBTAG00000047740
Defb8		ENSMUSG00000031471
Defb9		ENSMUSG00000047390
DEFBL26* (BNBD9-like)			ENSBTAG00000039856
LAP			ENSBTAG00000027225
LOC100296173 (BNBD)			LOC100296173
LOC100297617 (BNBD)			ENSBTAG00000048249
LOC783012 (BNBD)			ENSBTAG00000046937
SPAG11A (Spag11a)	ENSG00000178287	ENSMUSG00000079842		LOC100170139	EP2E
SPAG11B (Spag11b)	ENSG00000164871	ENSMUSG00000059463		LOC100188900	EP2C
TAP			ENSBTAG00000048171
Pseudogene	Human	Mouse	Cow	Pig	Notes
DEFB108P1	ENSG00000229907
CTD-2313N18.7	ENSG00000225805
DEFB108P2	ENSG00000215371
DEFB108P3	ENSG00000255544
DEFB108P4	ENSG00000254623
DEFB109P1	ENSG00000205989
DEFB109P1B	ENSG00000206034
DEFB109P2	ENSG00000242296
DEFB109P3	ENSG00000254866
DEFB116P				LOC100522286	Chromosome 17, NC_010459.4 (39993670..39999112)
DEFB122P	ENSG00000204547
DEFB127P				See note	Porcine gene is in Ensembl build 10.2, LOC100626446
DEFB33-like			LOC100848434
DEFB33-like			LOC100848195
DEFB33-like			LOC100851990
DEFB33P			LOC100335359
DEFB33P			LOC100336028
DEFB33P			LOC100336347
DEFB33P			LOC100849349
Defb44p		ENSMUSG00000070977
Number of Genes	39**	51	~106**	31
Number of Pseudogenes	9	1	7	2
* Not an official gene symbol	** Also, HUGC DEFB cluster		***Also Science 2009 Apr 24;324(5926):522-8

## Sheet: F3
Gene	Human	Mouse	Cow	Pig	Notes
BPI	ENSG00000101425	ENSMUSG00000052922	ENSBTAG00000014046	Present, see note.	Sequences in Unigene Ssc.42808 do not align in Ensembl build 9 but do in PreEnsembl 10.2.
BPIFA1	ENSG00000198183	ENSMUSG00000027483	ENSBTAG00000017098	ENSSSCG00000007260
BPIFA2	ENSG00000131050			ENSSSCG00000007259
BPIFA2A			ENSBTAG00000009144
BPIFA2B			ENSBTAG00000019752
BPIFA2C			ENSBTAG00000031376
BPIFA2D			ENSBTAG00000031375
Bpifa2e		ENSMUSG00000042459
BPIFA3	ENSG00000131059	ENSMUSG00000027482	ENSBTAG00000006802	Present, see note.	Sequences in Unigene Ssc.47098, do not align to an identified gene in Ensembl build 9.2.
BPIFA4			ENSBTAG00000031373
Bpifa5		ENSMUSG00000027484
Bpifa6		ENSMUSG00000078998
BPIFB1	ENSG00000125999	ENSMUSG00000027485	ENSBTAG00000015724	ENSSSCG00000007261
				ENSSSCG00000007257	Artifactually duplicated partial N-terminal protein sequence of porcine BPIFB1 in Ensembl build 9.2. Gene is not duplicated in PreEnsembl 10.2.
BPIFB2	ENSG00000078898	ENSMUSG00000027481	ENSBTAG00000019200	Present, see note.	Sequence in Unigene Ssc.54473 do not align in Ensembl build 9.2.
BPIFB3	ENSG00000186190	ENSMUSG00000068008	ENSBTAG00000038687	Present, see note.	Sequences in Unigene, Ssc.56301 do not align in Ensembl build 9 but do in build 10.2.
BPIFB4	ENSG00000186191	ENSMUSG00000074665	ENSBTAG00000038412	ENSSSCG00000007255
BPIFB5			ENSBTAG00000031361	ENSSSCG00000007262	Bovine, rodent, but no human homolog (PMID: 21787333).
BPIFB6	ENSG00000167104	ENSMUSG00000068009	ENSBTAG00000010112	Present, see note.	Sequence XM_003483940.1 is in PreEnsembl 10.2.
BPIFB9			ENSBTAG00000031354	ENSSSCG00000007263
Bpifb9a		ENSMUSG00000067998
Bpifb9b		ENSMUSG00000067996
BPIFC	ENSG00000184459	ENSMUSG00000050108	ENSBTAG00000011071	ENSSSCG00000000157
LBP	ENSG00000129988	ENSMUSG00000016024	ENSBTAG00000016864	Present, see note.	Published reports assigns the porcine LBP gene to 17q21-q23 (PMID: 11219470); sequence NM_001128435 also maps to chromosome 9 (FP015834). Sequences in Unigene Ssc.15980 do not align in Ensembl build 9.
PLTP	ENSG00000100979	ENSMUSG00000017754	ENSBTAG00000000559	ENSSSCG00000007434	ENSSSCG00000007435 also contains a portion of the porcine PLTP gene.
Pseudogene	Human	Mouse	Cow	Pig	Notes
BPIFA4P	ENSG00000183566			Present, see note.	Loci not annotated as a pseudiogene in Ensembl build 9.2.
PLTP-ps				ENSSSCG00000011240
BPIFB9P	ENSG00000125997
Number of Genes	12	16	18	14
Number of Pseudogenes	2	0	0	2
* Not an official gene symbol

## Sheet: F4
Gene	Human	Mouse	Cow	Pig	Notes
9530003J23Rik		ENSMUSG00000020177
LALBA	ENSG00000167531	ENSMUSG00000022991	ENSBTAG00000005859	Present, see notes.	Sequences in Unigene Ssc.13765 do not align in Ensembl build 9.2 but do align in 10.2.
LOC617219			ENSBTAG00000020564
LOC781146			ENSBTAT00000000231
LOC781146L1			ENSBTAG00000000198		Artifactually duplicated? No NCBI Gene loci. 100% protein identity to LOC781146 Unofficial gene symbol.
LOC785803			ENSBTAG00000022971
LOC787241			ENSBTAG00000026322
LYSB			ENSBTAG00000026323
LYZ	ENSG00000090382		ENSBTAG00000026779	ENSSSCG00000000492	Porcine gene is annotated as LYSC2
LYZ1		ENSMUSG00000069515	ENSBTAG00000011941
LYZ1L1			ENSBTAG00000046511		Artifactually duplicated? No NCBI Gene loci. 100% protein identity to LYZ1. Unofficial gene symbol.
LYZ1L2			ENSBTAG00000039170		No NCBI Gene loci. Unofficial gene symbol.
LYZ2		ENSMUSG00000069516	ENSBTAG00000026088
LYZ3			ENSBTAG00000046628
LYZL1	ENSG00000120563	ENSMUSG00000024233	ENSBTAG00000010330	ENSSSCG00000011017
LYZL2	ENSG00000151033				Human and chimpanzee-specific gene
LYZL4	ENSG00000157093	ENSMUSG00000032530	ENSBTAG00000018601	ENSSSCG00000011279
LYZL6	ENSG00000161572	ENSMUSG00000020945	ENSBTAG00000000029	ENSSSCG00000017321
SPACA3	ENSG00000141316	ENSMUSG00000053184	ENSBTAG00000000344	ENSSSCG00000017726
SPACA5	ENSG00000171489	ENSMUSG00000037167	ENSBTAG00000046069	ENSSSCG00000012285
SPACA5B	ENSG00000171478				Human and chimpanzee-specific gene
Pseudogene	Human	Mouse	Cow	Pig	Notes
Number of Genes	9	9	16?	7
Number of Pseudogenes
* Not an official gene symbol

## Sheet: F5
Gene	Human	Mouse	Cow	Pig	Notes
CAMP	ENSG00000164047	ENSMUSG00000038357
CATHL1 (PR39)			ENSBTAG00000031593	See notes	Porcine gene is in Ensembl build 10.2
CATHL10 (PMAP-36)				See notes	Porcine gene is NOT in Ensembl build 10.2, but detected in HTGS FP102179.2, as well as ESTs
CATHL11 (PMAP-37)				ENSSSCG00000011349 (See note)	The linked protein in NPG4 Gene ID 396871 at NCBI is PF-1 not NPG4 or PMAM37
CATHL2 (NPG1)			ENSBTAG00000024852	See notes	Porcine gene is in Ensembl build 10.2
CATHL2L			ENSBTAG00000031594
CATHL3			ENSBTAG00000031599
CATHL3 (NPG2)				See notes	Porcine gene is in Ensembl build 10.2
CATHL3L1*			ENSBTAG00000016153
CATHL3L2*			ENSBTAG00000039879
CATHL4 (NPG3)			ENSBTAG00000020072	See notes	Porcine gene is in Ensembl build 10.2
CATHL5 (NPG4)			ENSBTAG00000020076	See notes	Not in Sscrofa10.2 OR HTGS OR ESTs
CATHL6 (NPG5)			ENSBTAG00000020077	See notes	Porcine gene is not in Ensembl build 10.2, but detected in HTGS of FP236340.3 and FP102179.2, as well as ESTs
CATHL7 (PF1)			ENSBTAG00000003022	See notes	Porcine gene is not in Ensembl build 10.2, but detected in HTGS FP102179.2, as well as ESTs
CATHL8 (PF2)				(same locus as PF1)
CATHL9 (PMAP-23)				See notes	Porcine gene is in Ensembl build 10.2, LOC100626446
NGP*				ENSSSCG00000011334
Pseudogene	Human	Mouse	Cow	Pig
Number of Genes	1	1	10	10
Number of Pseudogenes	0	0	0	0
* Not an official gene symbol

## Sheet: F6
Gene	Human	Mouse	Cow	Pig	Notes
AC087559.10		ENSMUSG00000079778			Duplictaed from Ccl21 gene in rodents
AC087559.11		ENSMUSG00000079785			Duplictaed from Ccl21 gene in rodents
AC087559.6		ENSMUSG00000079766			Duplictaed from Ccl21 gene in rodents
AC087559.8		ENSMUSG00000079773			Duplicated mouse Ccl27 gene.
CCL1	ENSG00000108702	ENSMUSG00000020702	ENSBTAG00000008832	ENSSSCG00000017720
CCL11	ENSG00000172156	ENSMUSG00000020676	ENSBTAG00000004129	ENSSSCG00000017722
Ccl12		ENSMUSG00000035352
CCL13	ENSG00000181374				No bovine or porcine sequences identified to date, canine (NM_001003966.1) and equine homologs.
CCL14	ENSG00000213494		ENSBTAG00000039896	ENSSSCG00000017703
CCL15	ENSG00000161574
CCL16	ENSG00000161573		ENSBTAG00000007193	ENSSSCG00000017704
CCL17	ENSG00000102970	ENSMUSG00000031780	ENSBTAG00000001191	Ssc.42664
CCL18	ENSG00000006074				No rodent homolog (PMID: 15784687) primate specific gene.
CCL19	ENSG00000172724	ENSMUSG00000071005	ENSBTAG00000012684	ENSSSCG00000010966
Ccl19l1*		ENSMUST00000102957			Duplicated mouse Ccl19 gene.
CCL2	ENSG00000108691	ENSMUSG00000035385	ENSBTAG00000037811	ENSSSCG00000017723
CCL20	ENSG00000115009	ENSMUSG00000026166	ENSBTAG00000021326	ENSSSCG00000016254
CCL21	ENSG00000137077	See comments	ENSBTAG00000010161	ENSSSCG00000010965	Duplictaed gene in rodents, see Ccl21a, Ccl21b, Ccl21c, Gm10591, Gm13304 and Gm1987.
Ccl21a		ENSMUSG00000071003
Ccl21b		ENSMUSG00000073884
Ccl21c		ENSMUSG00000078732
CCL22	ENSG00000102962	ENSMUSG00000031779	ENSBTAG00000017718	ENSSSCG00000002821
CCL23	ENSG00000167236		LOC508666	ENSSSCG00000017702	Canine (XM_537722.2) but no rodent homolog PMID: 9104803).
CCL24	ENSG00000106178	ENSMUSG00000004814	ENSBTAG00000026275	ENSSSCG00000007699
CCL25	ENSG00000131142	ENSMUSG00000023235	ENSBTAG00000005581	ENSSSCG00000013593
CCL26	ENSG00000006606	ENSMUSG00000070464	ENSBTAG00000012732	ENSSSCG00000007697
CCL27	ENSG00000213927	See comments	ENSBTAG00000014908	ENSSSCG00000010967	Duplicated gene in mouse, see Ccl27a, Ccl27b, Gm13306, Gm13308 and Gm2506.
Ccl27a		ENSMUSG00000066202			Duplicated mouse Ccl27 gene.
Ccl27b		ENSMUSG00000073888			Duplicated mouse Ccl27 gene.
CCL28	ENSG00000151882	ENSMUSG00000074715	ENSBTAG00000001557	ENSSSCG00000016871
CCL3	ENSG00000006075	ENSMUSG00000000982	ENSBTAG00000025250
CCL3L1	ENSG00000205021			ENSSSCG00000017700
CCL3L2			LOC525415	XM_003131711.2
CCL3L3	ENSG00000256515
CCL4	ENSG00000129277	ENSMUSG00000018930	ENSBTAG00000025257	ENSSSCG00000017698
CCL4L1	ENSG00000205020				Human specific gene CCL4 duplication (PMID: 20659124).
CCL4L2	ENSG00000197262				Human specific gene CCL4 duplication (PMID: 20659124).
CCL5	ENSG00000161570	ENSMUSG00000035042	ENSBTAG00000007191	ENSSSCG00000017705
Ccl6		ENSMUSG00000018927
CCL7	ENSG00000108688	ENSMUSG00000035373			No porcine sequences identified to date, canine (NM_001010960) and equine (XM_001501551) homologs.
CCL8	ENSG00000108700	ENSMUSG00000009185	ENSBTAG00000022876	ENSSSCG00000017721
CCL8L1			ENSBTAG00000014113
Ccl9		ENSMUSG00000019122
Gm10591		ENSMUSG00000073869			Duplicated mouse Ccl21 gene.
Gm13304		ENSMUSG00000073878			Duplicated mouse Ccl21 gene.
Gm13306		ENSMUSG00000073877			Duplicated mouse Ccl27 gene.
Gm13308		ENSMUSG00000078747			Duplicated mouse Ccl27 gene.
Gm1987		ENSMUSG00000078739			Duplicated mouse Ccl21 gene.
Gm2023		ENSMUSG00000078736			Duplicated mouse Ccl19 gene.
Gm2442		ENSMUSG00000091938
Gm2506		ENSMUSG00000078734			Duplicated mouse Ccl27 gene.
Gm2564		ENSSSCG00000010966			Duplicated mouse Ccl19 gene.
LOC100043921		ENSMUSG00000079769			Duplicated mouse Ccl19 gene.
Pseudogene	Human	Mouse	Cow	Pig	Notes
CCL3P1	Present, see notes.				Pseudogene in humans; loci not annotated as a pseudogene in Ensembl.
Ccl16-ps		Present, see notes.			Pseudogene in mouse (PMID: 10235110); loci not annotated as a pseudogene in Ensembl.
Ccl19-ps1		ENSMUSG00000082902
Ccl19-ps2 (Gm13309)		ENSMUSG00000083726
Ccl19-ps3		ENSMUSG00000084036
Gm2457		Present, see notes.
Gm12407p		ENSMUSG00000084194			Mouse Ccl19 pseudogene.
Number of Genes	28	39	22	21
Number of Pseudogenes	1	5	0	0
* Not an official gene symbol

## Sheet: F7
Gene	Human	Mouse	Cow	Pig	Notes
CD1A	ENSG00000158477		ENSBTAG00000039366	See notes	Porcine gene is in build 10.2.
CD1AL1*			ENSBTAG00000038263
CD1AL2* (LOC788163)			Present, see notes.		Sequence does not align to an identified gene in Ensembl 3.1.
CD1B	ENSG00000158485		ENSBTAG00000022893	ENSSSCG00000006451
CD1BL1* (LOC507767)			ENSBTAG00000000963
CD1BL2* (LOC521663)			ENSBTAG00000038502
CD1BL3*			ENSBTAG00000039189		Ensembl sequence does not align to an identified loci in the NCBI-annotated genome.
CD1BL4* (LOC509005)			Present, see notes.		NCBI sequence does not align to an identified gene in Ensembl 3.1.
CD1BL5* (LOC781726)			ENSBTAG00000038366
CD1BL6* (LOC781859)			ENSBTAG00000038426
CD1C	ENSG00000158481
CD1D	ENSG00000158473		ENSBTAG00000047988	ENSSSCG00000006452	PMID 19185921 states there are no intact cattle CD1D genes.
Cd1d1		ENSMUSG00000028076
Cd1d2		ENSMUSG00000041750
CD1DL1* (LOC512286)			ENSBTAG00000039993		NCBI and Ensembl sequences misalign.
CD1DL2* (LOC782367)			ENSBTAG00000024960
CD1DL3* (LOC788175)			ENSBTAG00000047776
CD1E	ENSG00000158488		ENSBTAG00000009421	ENSSSCG00000006450
Pseudogene	Human	Mouse	Cow	Pig
CD1CP				Y
Number of Genes	5	2	15	4	16 reference bovine CD1 genes corresponding to 15 loci in Genbank.
Number of Pseudogenes	0	0	2	1	PMID 16585584 describes 2 CD1D pseudogenes in bovine.
* Not an official gene symbol

## Sheet: F8
Gene	Human	Mouse	Cow	Pig	Notes
5830411N06Rik		ENSMUSG00000054672
A430110N23Rik (Scart2)		ENSMUSG00000035279
CD163 (CD163A)	ENSG00000177575	ENSMUSG00000008845	ENSBTAG00000019669	Present, see notes.	Sequences in Unigene Ssc.5053 do not align in Ensembl build 9, but partailly do in build 10.2f.
CD163L1 (CD163b)	ENSG00000177675	ENSMUSG00000025461	ENSBTAG00000026531	Present, see notes.	Sequences in Unigene Ssc.70938 do not align in Ensembl build 9, but do in build 10.2f.
CD163L2*				Present, see notes.	Sequences in Unigene Ssc.35068 do not align in Ensembl build 9, but do in build 10.2f.
LOC100337197			ENSBTAG00000046848	ENSSSCG00000010787
LOC100851149					Sequence XM_003582274.1 does not map to an identified gene in Ensemb or match any Unigene assignment.
LOC518933			ENSBTAG00000010522
LOC619207 (CD163c-α)	ENSG00000214279
LOC786796			ENSBTAG00000024318
WC-7 (LOC751808)			ENSBTAG00000039817
WC1 (LOC751809)			ENSBTAG00000039470
WC1 CH120 (LOC751810)			ENSBTAG00000045768
WC1-12 (LOC509416)			ENSBTAG00000039041
WC1.3 (LOC514534)			ENSBTAG00000034678
ENSBTAG00000039380			ENSBTAG00000039380		Does not map to a NCBI-assigned locus.
ENSBTAG00000039847			ENSBTAG00000039847		Does not map to a NCBI-assigned locus.
ENSBTAG00000039256			ENSBTAG00000039256		Does not map to a NCBI-assigned locus.
ENSBTAG00000048175			ENSBTAG00000048175		Does not map to a NCBI-assigned locus.
ENSBTAG00000030371			ENSBTAG00000030371		Does not map to a NCBI-assigned locus.
Pseudogene	Human	Mouse	Cow	Pig	Notes
Number of Genes	3	4	15	4
Number of Pseudogenes
* Not an official gene symbol

## Sheet: F9
Index	Gene	Human	Mouse	Cow	Pig	Notes
F9A	ACAN	ENSG00000157766	ENSMUSG00000030607	ENSBTAG00000016158	ENSSSCG00000001832
F9A	BCAN	ENSG00000132692	ENSMUSG00000004892	ENSBTAG00000015789	ENSSSCG00000006477
F9A	NCAN	ENSG00000130287	ENSMUSG00000002341	ENSBTAG00000001764	Present, see notes.	Porcine NCAN sequences do not align in Ensembl build 9 or 10.2. Sequence is present on chromosome 2 on clone FP340360.2.
F9A	VCAN	ENSG00000038427	ENSMUSG00000021614	ENSBTAG00000014906	ENSSSCG00000014136
F9B	ASGR1	ENSG00000141505	ENSMUSG00000020884	ENSBTAG00000012071	ENSSSCG00000024926
F9B	ASGR2	ENSG00000161944	ENSMUSG00000040963	ENSBTAG00000025101	ENSSSCG00000017932
F9B	CD207	ENSG00000116031	ENSMUSG00000034783	ENSBTAG00000004562	ENSSSCG00000008319
F9B	CD209	ENSG00000090659		ENSBTAG00000007312	ENSSSCG00000013579
F9B	Cd209a		ENSMUSG00000031494
F9B	Cd209b		ENSMUSG00000065987
F9B	Cd209c		ENSMUSG00000040165
F9B	Cd209d		ENSMUSG00000031495
F9B	Cd209e		ENSMUSG00000040197
F9B	Cd209g		ENSMUSG00000079168
F9B	CLEC10A	ENSG00000132514	ENSMUSG00000000318	ENSBTAG00000017895	ENSSSCG00000021999
F9B	CLEC17A	ENSG00000187912		Present, see notes.	ENSSSCG00000013777	No rodent ortholog Bovine CLEC17A sequence XM_002688736.2 does not align to an identified gene in Ensembl build 4.
F9B	CLEC4A	ENSG00000111729		ENSBTAG00000038490	Present, see notes.	Sequences in Unigene Ssc.76757 do not align in Ensembl build 9 or 10.2.
F9B	Clec4a1		ENSMUSG00000049037
F9B	Clec4a2		ENSMUSG00000030148
F9B	Clec4a3		ENSMUSG00000043832
F9B	Clec4a4		ENSMUSG00000059639
F9B	Clec4b1		ENSMUSG00000030147
F9B	Clec4b2		ENSMUSG00000067767
F9B	CLEC4C	ENSG00000198178				Primate specific gene, no direct murine homolog.
F9B	CLEC4D	ENSG00000166527	ENSMUSG00000030144	ENSBTAG00000039347	Present, see notes.	Sequences in Unigene Ssc.63449 do not align in Ensembl build 9 or 10.2.
F9B	CLEC4E	ENSG00000166523	ENSMUSG00000030142	ENSBTAG00000012185	Present, see notes.	Sequences in Unigene Ssc.45919 do not align in Ensembl build 9 or 10.2.
F9B	CLEC4F	ENSG00000152672	ENSMUSG00000014542	ENSBTAG00000004560	ENSSSCG00000023258	Ensembl gene ENSSSCG00000008320 is now stably archived.
F9B	CLEC4G	ENSG00000182566	ENSMUSG00000074491	ENSBTAG00000013429	ENSSSCG00000013578
F9B	CLEC4M	ENSG00000104938				Gene is found in rat (ENSRNOG00000001017).
F9B	Clec4n		ENSMUSG00000023349			Murine ortholog of CLEC6A ?
F9B	CLEC6A	ENSG00000205846		ENSBTAG00000023635		No porcine sequences annotated in region syntenic with human CLEC6A in Ensembl build 9.
F9B	CLEC7A	ENSG00000172243	ENSMUSG00000079293	ENSBTAG00000014546	ENSSSCG00000000648
F9B	FCER2	ENSG00000104921		ENSBTAG00000004270	ENSSSCG00000013577
F9B	Fcer2a		ENSMUSG00000005540
F9B	Mgl2		ENSMUSG00000040950
F9C	CGN1			ENSBTAG00000006536
F9C	CL43			ENSBTAG00000047317
F9C	CL46			ENSBTAG00000048082
F9C	COLEC10	ENSG00000184374	ENSMUSG00000038591	ENSBTAG00000017343	ENSSSCG00000029324	Gene is artifactually duplicated (ENSSSCG00000023517) in build 10.2.
F9C	COLEC11	ENSG00000118004	ENSMUSG00000036655	ENSBTAG00000016225	ENSSSCG00000025629
F9C	COLEC12	ENSG00000158270	ENSMUSG00000036103	ENSBTAG00000007705	Present, see notes.	Sequences in Unigene Ssc.45919 do not align in Ensembl build 9 or 10.2.
F9C	MBL1		ENSMUSG00000037780	ENSBTAG00000023032	ENSSSCG00000024252	Expressed pseudogene in humans (PMID: 16115813). The bovine MBL1 and SFTPA1 genes are 2 separate genes assigned the same loci (ENSBTAG00000023032). Porcine gene ENSSSCG00000010335 removed.
F9C	MBL2	ENSG00000165471	ENSMUSG00000024863	ENSBTAG00000007049	ENSSSCG00000010427
F9C	SFTPA1	ENSG00000122852	ENSMUSG00000021789	ENSBTAG00000023032	ENSSSCG00000010336	The bovine MBL1 and SFTPA1 genes are 2 separate genes assigned the same loci (ENSBTAG00000023032)
F9C	SFTPA2	ENSG00000185303
F9C	SFTPD	ENSG00000133661	ENSMUSG00000021795	ENSBTAG00000046421	ENSSSCG00000010334
F9D	SELE	ENSG00000007908	ENSMUSG00000026582	ENSBTAG00000007307	ENSSSCG00000006286
F9D	SELL	ENSG00000188404	ENSMUSG00000026581	ENSBTAG00000011515	ENSSSCG00000006287
F9D	SELP	ENSG00000174175	ENSMUSG00000026580	ENSBTAG00000020755	ENSSSCG00000006288
F9D	CLEC11A	ENSG00000105472	ENSMUSG00000004473	ENSBTAG00000005576	ENSSSCG00000026561
F9D	CLEC3A	ENSG00000166509	ENSMUSG00000008874	ENSBTAG00000046772	ENSSSCG00000002694
F9D	CLEC3B	ENSG00000163815	ENSMUSG00000025784	ENSBTAG00000018331	ENSSSCG00000011299
F9E	CD69	ENSG00000110848	ENSMUSG00000030156	ENSBTAG00000002135	ENSSSCG00000000653
F9E	CD72	ENSG00000137101	ENSMUSG00000028459	ENSBTAG00000011409	ENSSSCG00000005311
F9E	CLEC12A	ENSG00000172322	ENSMUSG00000053063	ENSBTAG00000012815	ENSSSCG00000000652
F9E	CLEC12B	ENSG00000256660	ENSMUSG00000030158	ENSBTAG00000004293	ENSSSCG00000000651
F9E	CLEC1A	ENSG00000150048	ENSMUSG00000033082	ENSBTAG00000030424	ENSSSCG00000000649
F9E	CLEC1B	ENSG00000165682	ENSMUSG00000030159	ENSBTAG00000030423	ENSSSCG00000000650	Porcine gene is artifactually duplicated (ENSSSCG00000030479)
F9E	CLEC2A	ENSG00000188393		ENSBTAG00000046742		No direct murine homolog. Porcine CLEC2H gene Is annotated as CLEC2A in Ensembl build 10.2.
F9E	CLEC2B	ENSG00000110852		Present, see notes.	ENSSSCG00000000656	No rodent homolog. Bovine CLEC2B sequence XM_002704424.2 does not align to an identified gene in Ensembl build 4.
F9E	CLEC2D	ENSG00000069493	ENSMUSG00000030157			Gene is found in horse (ENSECAG00000021563).
F9E	Clec2e		ENSMUSG00000030155
F9E	Clec2g		ENSMUSG00000000248
F9E	CLEC2GL1*			ENSBTAG00000046324
F9E	CLEC2H		ENSMUSG00000030364		ENSSSCG00000000657	Porcine gene Is annotated as CLEC2A in Ensembl build 10.2 and CLECD11-like by NCBI.
F9E	CLEC2HL1*			ENSBTAG00000006851
F9E	CLEC2HL2*			ENSBTAG00000012026
F9E	Clec2i		ENSMUSG00000030365
F9E	Clec2j		ENSMUSG00000030363
F9E	CLEC2L	ENSG00000236279	ENSMUSG00000079598	ENSBTAG00000038854	Present, see notes.	Sequences in Unigene Ssc.61242 do not align in Ensembl build 9 or 10.2.
F9E	Clec2m		ENSMUSG00000047720
F9E	CLEC5A	ENSG00000258227	ENSMUSG00000029915	ENSBTAG00000020453	ENSSSCG00000021933
F9E	CLEC9A	ENSG00000197992				The protein encoded by Ensembl genes ENSSSCG00000000638 and ENSSSCG00000000639 are annotated as CLEC9A but extremely low homology to CLEC9A. They are homologous to bovine KLRJ, also erroneously annotated as CLEC9A1. There are 2 copies of the CLEC9A gene in Ensembl build 9.
F9E	CLECL1	ENSG00000184293		ENSBTAG00000039980	ENSSSCG00000000654	No murine homolog.
F9E	Gm156		ENSMUSG00000071158
F9E	KLRA1		ENSMUSG00000079853	ENSBTAG00000009252	ENSSSCG00000000636
F9E	Klra10		ENSMUSG00000072718
F9E	Klra11		ENSMUSG00000072717
F9E	Klra12		Present, see notes.			No Ensembl gene annotated as Klra12 corresponding to NCBI Gene ID 16630.
F9E	Klra15		Present, see notes.			No Ensembl gene annotated as Klra15 corresponding to NCBI Gene ID 27423.
F9E	Klra16		Present, see notes.			No Ensembl gene annotated as Klra16 corresponding to NCBI Gene ID 27424.
F9E	Klra17		ENSMUSG00000014543
F9E	Klra18		Present, see notes.			No Ensembl gene annotated as Klra18 corresponding to NCBI Gene ID 93970.
F9E	Klra19		Present, see notes.			No Ensembl gene annotated as Klra19 corresponding to NCBI Gene ID 93971.
F9E	Klra2		ENSMUSG00000030187
F9E	Klra20		Present, see notes.			No Ensembl gene annotated as Klra20 corresponding to NCBI Gene ID 93967.
F9E	Klra21		Present, see notes.			No Ensembl gene annotated as Klra21 corresponding to NCBI Gene ID 93968.
F9E	Klra22		Present, see notes.			No Ensembl gene annotated as Klra22 corresponding to NCBI Gene ID 93969.
F9E	Klra24		Present, see notes.			No Ensembl gene annotated as Klra24 corresponding to NCBI Gene ID 403355.
F9E	Klra25		Present, see notes.			No Ensembl gene annotated as Klra25 corresponding to NCBI Gene ID 347723.
F9E	Klra26		Present, see notes.			No Ensembl gene annotated as Klra26 corresponding to NCBI Gene ID 347726.
F9E	Klra27		Present, see notes.			No Ensembl gene annotated as Klra27 corresponding to NCBI Gene ID 639946.
F9E	Klra28		Present, see notes.			No Ensembl gene annotated as Klra28 corresponding to NCBI Gene ID 347727.
F9E	Klra3		ENSMUSG00000067591
F9E	Klra4		ENSMUSG00000079852
F9E	Klra5		ENSMUSG00000030173
F9E	Klra6		ENSMUSG00000061769
F9E	Klra7		ENSMUSG00000067599
F9E	Klra8		ENSMUSG00000089727
F9E	Klra9		ENSMUSG00000033024
F9E	KLRB1	ENSG00000111796		ENSBTAG00000012029	Present, see notes.	Porcine KLRB1 sequences in Unigene Ssc.83146 do not map to an identified gene in build 10.2. Ensembl gene ENSSSCG00000000658 is now stably archived.
F9E	Klrb1a		ENSMUSG00000030361
F9E	Klrb1b		ENSMUSG00000079298
F9E	Klrb1c		ENSMUSG00000030325
F9E	Klrb1f		ENSMUSG00000030154
F9E	Klrb1g		ENSMUSG00000079299
F9E	KLRC1	ENSG00000134545	ENSMUSG00000030167	ENSBTAG00000014332	ENSSSCG00000000640
F9E	KLRC2	ENSG00000205809	ENSMUSG00000052736
F9E	KLRC3	ENSG00000205810	ENSMUSG00000033027			ENSG00000255641 also contains portion of the gene for for KLRC3.
F9E	KLRC4	ENSG00000183542
F9E	KLRD1	ENSG00000134539	ENSMUSG00000030165	ENSBTAG00000046389	ENSSSCG00000000642
F9E	KLRD1L*			ENSBTAG00000000966
F9E	Klre1		ENSMUSG00000050241
F9E	KLRF1	ENSG00000150045		ENSBTAG00000037534	ENSSSCG00000000655	No murine homolog (PMID: 12669021)
F9E	KLRG1	ENSG00000139187	ENSMUSG00000030114	ENSBTAG00000013640	ENSSSCG00000000663
F9E	KLRG2	ENSG00000188883	ENSMUSG00000071537	ENSBTAG00000017793	ENSSSCG00000016506
F9E	KLRHL*				ENSSSCG00000000637
F9E	KLRI1		ENSMUSG00000067610	ENSBTAG00000009537	ENSSSCG00000000639
F9E	Klri2		ENSMUSG00000043932
F9E	KLRJ1			ENSBTAG00000022861	ENSSSCG00000000638	Artiodactyl specific gene.
F9E	KLRK1	ENSG00000213809	ENSMUSG00000030149	ENSBTAG00000004917	ENSSSCG00000000641
F9E	NKG2A			ENSBTAG00000007720
F9E	NKG2AL1*			ENSBTAG00000014154
F9E	NKG2AL2*			ENSBTAG00000046268
F9E	NKG2AL3*			ENSBTAG00000045786
F9E	NKG2C			ENSBTAG00000038843
F9E	OLR1	ENSG00000173391	ENSMUSG00000030162	ENSBTAG00000004547	ENSSSCG00000000647
F9F	LY75	ENSG00000054219	ENSMUSG00000026980	ENSBTAG00000017797	ENSSSCG00000021956
F9F	MRC1	ENSG00000120586	ENSMUSG00000026712	ENSBTAG00000038048	ENSSSCG00000011038
F9F	MRC1L1	ENSG00000183748
F9F	MRC2	ENSG00000011028	ENSMUSG00000020695	ENSBTAG00000015739	ENSSSCG00000017300
F9F	PLA2R1	ENSG00000153246	ENSMUSG00000054580	ENSBTAG00000032515	ENSSSCG00000015885
F9G	Reg1		ENSMUSG00000059654
F9G	REG1A	ENSG00000115386
F9G	REG1B	ENSG00000172023
F9G	Reg2		ENSMUSG00000023140
F9G	REG3A	ENSG00000172016	ENSMUSG00000079516	ENSBTAG00000011314	ENSSSCG00000021334	Ensembl gene ENSSSCG00000008258 is now stably archived.
F9G	Reg3b		ENSMUSG00000071356
F9G	Reg3d		ENSMUSG00000068341
F9G	REG3G	ENSG00000143954	ENSMUSG00000030017	ENSBTAG00000007135	ENSSSCG00000023443	Ensembl gene ENSSSCG00000008255 is now stably archived. ENSSSCG00000028309 appears to be an artifactual duplication.
F9G	REG4	ENSG00000134193	ENSMUSG00000027876	ENSBTAG00000032193	ENSSSCG00000006712
F9H	CHODL	ENSG00000154645	ENSMUSG00000022860	ENSBTAG00000000588	ENSSSCG00000012018
F9H	LAYN	ENSG00000204381	ENSMUSG00000060594	ENSBTAG00000017901	ENSSSCG00000015022
F9I	PKD1	ENSG00000008710	ENSMUSG00000032855	ENSBTAG00000020619	ENSSSCG00000008041
F9J	ATRN	ENSG00000088812	ENSMUSG00000027312	ENSBTAG00000003848	ENSSSCG00000007153
F9J	ATRNL1	ENSG00000107518	ENSMUSG00000054843	ENSBTAG00000017709	ENSSSCG00000010654
F9K	PRG2	ENSG00000186652	ENSMUSG00000027073
F9K	PRG3	ENSG00000156575	ENSMUSG00000027072	ENSBTAG00000020285	ENSSSCG00000027553	There are 2 non-identical copies of a PRG3-like gene on chromosome 2 in Ensembl build 10.2
F9K	PRG3L1*			ENSBTAG00000002007	ENSSSCG00000022042	There are 2 non-identical copies of a PRG3-like gene on chromosome 2 in Ensembl build 10.2
F9K	PRG3L2*			ENSBTAG00000040320
F9L	DGCR2	ENSG00000070413	ENSMUSG00000003166	ENSBTAG00000000429	ENSSSCG00000010111
F9L	Gm20518		ENSMUSG00000092470
F9M	CD248	ENSG00000174807	ENSMUSG00000056481	ENSBTAG00000044073	ENSSSCG00000012951
F9M	CD93	ENSG00000125810	ENSMUSG00000027435	ENSBTAG00000004207	ENSSSCG00000007116
F9M	CLEC14A	ENSG00000176435	ENSMUSG00000045930	ENSBTAG00000006130	ENSSSCG00000001935
F9M	THBD	ENSG00000178726	ENSMUSG00000074743	ENSBTAG00000002758	ENSSSCG00000007115
F9N	CD302	ENSG00000241399	ENSMUSG00000060703	ENSBTAG00000038195	ENSSSCG00000015884
F9O	CLEC18A	ENSG00000157322	ENSMUSG00000033633	ENSBTAG00000004766	ENSSSCG00000002720
F9O	CLEC18B	ENSG00000140839
F9O	CLEC18C	ENSG00000157335
F9P	FREM1	ENSG00000164946	ENSMUSG00000059049	ENSBTAG00000020141	ENSSSCG00000005187
F9G	CLEC16A	ENSG00000038532	ENSMUSG00000068663	ENSBTAG00000005208	ENSSSCG00000026569	C-type lectin domain is truncated in all mammalian species
Index	Pseudogene	Human	Mouse	Cow	Pig	Notes
F9B	CD209f		ENSMUSG00000051906
F9C	MBL3P	ENSG00000219430
F9C	MBL1P	ENSG00000242600
F9E	Clec2f-ps		ENSMUSG00000089728
F9E	Klra13		Present, see notes.			No Ensembl gene annotated as Klra13 corresponding to NCBI Gene ID 16631.
F9E	Klra14		ENSMUSG00000072721
F9E	Klra23		ENSMUSG00000030178
F9E	KLRAP1	ENSG00000256667
F9E	Klrb1-ps1		ENSMUSG00000079295
* Not an official gene symbol
	Number of Genes	85	126	89	76
	Number of Pseudogenes	3	6	0	0

[truncated: 14 more sheets: F10, F11, F12, F13, F14, F15, F16, F17, F18, F19, F20, F21, F22-27, F28]
