# Supplementary material for: Structural and functional annotation of the porcine immunome
Source: BMC Genomics. 2013 May 15;14:332. doi: 10.1186/1471-2164-14-332 (PMC3658956; doi:10.1186/1471-2164-14-332)
Supplement: Additional file 2: Table S2 — Known gene sequences that are missing from Build 10.2. [file 1471-2164-14-332-S2.xlsx]

## Sheet: Sheet1
Supplementary Table 2. Missing Genes
IRAG Gene	Gene	Genomic DNA	Porcine Chromosome	Evidence for RNA	Presence in 9.2	Presence in 10.2	Status in 10.2
N	ABCA2		1	Ssc.22962 or Ssc.34815 or Ssc.51006, Dawson RNA seq Assembly (partial)	N	Y	Not an identified gene in Ensembl build 10.2.
N	ABHD16B			Ssc.88100	N	N
N	ADAMTS17	CU633266.2	1	Ssc.76275 or Ssc.5424 or Ssc.26552, Dawson Assembly	N	N
N	ADIPOQ	FP236586.3 13; NC_010455.4: 134076753-134077342	13q41 (PMID: 19029685)	Ssc.18549	N	Y	Not an identified gene in Ensembl build 10.2.
N	AFMID			Ssc.25226, Dawson RNA Seq Assembly	N	N
Y	AKT1	NC_010448.3: 44334367-44359805 ?	6 ?	Ssc.19672 or Ssc.75056	N	Y	Not an identified gene in Ensembl build 10.2.
Y	ALDH8A1	DQ322253	1 (DQ322253)	Ssc.33224	N	Y	Not an identified gene in Ensembl build 10.2.
N	ALDOA	AY359812	3		N	N
N	AMPD2			Ssc.1720, Dawson RNA Seq Assembly
N	ANG4			Ssc.75393	N	N
N	APOC1			Ssc.33510	N	Y	323 bp out of 1275 bp present
N	APPL1		13	Ssc.11881, Dawson RNA Seq Assembly	?	N
N	ARFGAP1			Ssc.79199 or Ssc.85634 or Ssc.95989, Dawson Assembly	N	N
N	ARFRP1			Ssc.37844	?	Y	Not an identified gene in Ensembl build 10.2.
N	ARTN	FP700148.1	6	XM_003356489.2	N	N
N	ASB14		13	Dawson RNA Seq Assembly	N	N
N	ATP11A					N
N	ATP6AP1	FP326695.7	X	Ssc.4474, Dawson Assembly	?	Y	Not an identified gene in Ensembl build 10.2.
N	BAI1			Ssc.47498 or Ssc.44894	N	Y	Not an identified gene in Ensembl build 10.2.
N	BCMO1	NW_003539584.1		Ssc.39017	N	Y	Not an identified gene in Ensembl build 10.2.
N	BEND7			Ssc.34626, Dawson RNA Seq Assembly	N	N
N	BHLHE23				N	N
N	BIK			Ssc.41828	N	N
Y	BIRC5		12p11-p13 (PMID: 11435714)	Ssc.432	N	N
N	BIRC7			Ssc.44993	N	N
N	BLOC1S3			Ssc.53650, Dawson RNA Seq Assembly	?	N
N	BMF	CU407289.3	1	Ssc.42910 or Ssc.27384, Dawson Assembly	?	Y	Not an identified gene in Ensembl build 10.2.
Y	BST2	FP236421	13	Ssc.3921	N	Y	Not an identified gene in Ensembl build 10.2, 115 bp out of 534 bp present.
N	C11orf31	CU914175.2	2	Ssc.2514	?	Y	Not an identified gene in Ensembl build 10.2.
N	C17orf99			Ssc.28282, Dawson Assembly	N	N
N	C19orf10			Dawson Assembly	N	Y	Not an identified gene in Ensembl build 10.2, 235 bp align.
N	C1orf109			Ssc.44959, Ssc.87579, Dawson Assembly	N	N
N	C1orf122			Ssc.2480, Dawson RNA Seq Assembly	N	N
Y	C1QBP			Ssc.6730	N	N
N	C20orf201				N	N
N	C9orf142		1	Ssc.11666	N	N
N	CARD11			Ssc.45657	N	N
N	CARD9			Ssc.18896, Dawson Assembly (partial)	N	N
N	CBFB			Ssc.57285, Dawson RNA Seq Assembly
N	CBS			Ssc.12299 or Ssc.60501, Dawson Assembly	N	N
Y	CCR4			Ssc.33610	N	N
Y	CD160	CU467072.4	4	Ssc.48848	N	Y
Y	CD163			Ssc.5053	N	N
Y	CD300A		1	Ssc.59812
N	CD320	FP090904.3	2	Ssc.2309, Dawson Assembly	N	N
Y	CD52	FQ073835.3	6	Ssc.47624	N	N
Y	CD7	FP565492.1	12	Ssc.62495	Y	N	Gene was in build 10.1 (XM_003357917.1)
Y	CD74	FP565603.1	2	Ssc.27786	N	N
Y	CD99	FQ976631.1	Y	Ssc.3205	N	N
Y	CDH5	FP245510.2	6	Ssc.75	N	N
N	CDKN1C			Ssc.15131	N	Y	Not an identified gene in Ensembl build 10.2.
N	CEACAM1		6	Ssc.61724	N	N
N	CEACAM21		6	AK344668.1	N	Y	175 out of 1,468 bp align.
N	CERK	FP565670.1	5	Ssc.28399, Dawson RNA Seq Assembly	N	Y	Not an identified gene in Ensembl build 10.2, 269 out of 4201 bp align.
N	CES2			Ssc.59313	N	N
N	CFHR2	FP340276.1	10	Dawson Assembly	N	N
N	CGGBP1			Ssc.55705, Dawson Assembly	N	Y	Not an identified gene in Ensembl build 10.2, 976 out of 4550 bp align.
N	CHAMP1			Ssc.61432 or Ssc.57294, Dawson RNA Seq Assembly	N	N
N	CHD9			Ssc.76709 or Ssc.76453, Dawson RNA Seq Assembly	N	N
N	CHEK2			Ssc.4785	N	N
N	CHMP7					N
N	CHP2			Ssc.44563	N	Y	Not an identified gene in Ensembl build 10.2.
N	CHRNA4			Dawson Assembly	N	N
N	CHTF8			Ssc.56394 or Ssc.47880, Dawson RNA Seq Assembly	N	N
N	CKLF			EW032099, EW634734, EW632492, EW634338	N	N
N	CLDN9	FP312929.2	3	Ssc.50413	N	Y	Not an identified gene in Ensembl build 10.2.
Y	CLEC2L			Ssc.61242, Dawson Assembly	N	N
Y	CLEC4A			Ssc.76757, Dawson RNA Seq Assembly	N	N
Y	CLEC4D			Ssc.63449	N	N
Y	CLEC4E	AB192511	7	Ssc.45919	N	N
N	CMTM1			Ssc.33859, Dawson Assembly (partial)	N	N
N	CMTM2			Ssc.88125, Dawson Assembly (partial)	N	N
N	CNTN2	FP326696.2	9	Dawson Assembly (partial)	Y	Y	Not an identified gene in Ensembl build 10.2.
N	COL20A1				N	N
Y	COLEC12			Ssc.61810	N	N
N	CREBL2			Ssc.73794, Dawson RNA Seq Assembly	N	Y	Not an identified gene in Ensembl build 10.2., 313 out of 3,814 bp present.
N	CRK	CU986294.5	12	Ssc.17755 or Ssc.41450	N	Y	Not an identified gene in Ensembl build 10.2.
N	CRLF2
N	CTBP1			Ssc.23031 or Ssc.56822, Dawson RNA Seq Assembly	N	N
N	CTSE	FP565475.1	9	Dawson Assembly (partial)	?	Y	Not an identified gene in Ensembl build 10.2.
N	CYBA		6	Ssc.16296	N	N
N	CYP11B1			Ssc.80848	N	N
N	CYP2S1	CU915811.2	6	Ssc.49636, Dawson RNA Seq Assembly	N	N	Ensemble gene ENSSSCG00000003006 is erroneously annotated as CYP2G1P pseudogene.
N	CYP8B1	CU466505.2	13	Ssc.42789	?	Y	194 bp present
N	DAPK3	FP565601.1 or FP312782.2	2	Dawson RNA Seq Assembly	?	Y	Not an identified gene in Ensembl build 10.2.
N	DDAH2			Ssc.1434 or Ssc.91200 , Dawson Assembly	N	N
N	DDX41			Ssc.18357, Dawson RNA Seq Assembly	?	N
N	DHX33			Ssc.79925, Dawson RNS Seq Assembly	N	N
N	DIDO1			Ssc.89174, Dawson RNA Seq Assembly	N	N
N	DNAJC5			Ssc.43328	N	Y	Not an identified gene in Ensembl build 10.2.
N	ECT2			Ssc.88693, Ssc.43216, Dawson RNA Seq Assembly	N	N
N	EDA2R		X	Dawson Assembly	N	N	Pseudogene?
Y	EDN2			Ssc.9848	N	N
N	EEF1A2			Ssc.17324	N	N
N	EHMT1			Dawson RNA Seq Assembly (partial)	N	N
N	EIF3B			Ssc.53858, Dawson RNA Seq Assembly
N	EIF5			Ssc.54686, Dawson RNA Seq Assembly
N	ELAVL4			Ssc.27649, Dawson Assembly	N	N
N	EMR3	FP102312.2	2	Ssc.45497, Dawson RNA Seq Assembly	N	Y	Ensembl gene ENSSSCG00000027610, 587 out of 2186 bp present.
N	ENTPD2		1	Ssc.25350	N	N
N	EPHA10			Ssc.33673	N	N
N	EXOC3L2	AC139878.2		Ssc.38043, Dawson RNA Seq Assembly	N	Y	365 out of 1594 bp present.
N	FABP4	CU466978.3	4 (PMID: 9880671)	Ssc.1089	N	N
N	FAM168B			Ssc.10191, Dawson RNA Seq Assembly
N	FAM53A		8	Ssc.62459, Dawson RNA Seq Assembly	?	Y	346 out of 2372 bp present, not an identified gene in Ensembl build 10.2.
N	FAM60A			Ssc.44196 or Ssc.7420, Dawson RNA Seq Assembly	N	N
Y	FCGR3B			Ssc.167	N	N
N	FDX1	CU856101.3	9	Ssc.231	N	Y	Not an identified gene in Ensembl build 10.2.
N	FMN1			Ssc.24631, Dawson RNA Seq Assembly	N	N
N	FNIP2	FP017138.3		Ssc.100402 or Ssc.79302 or Ssc.101820, Dawson RNA Seq Assembly	?	Y	231 bp present.
N	FNIP2
N	FOXB1
N	FOXF1	FP565332.1	6	Dawson Assembly	N	Y	Not an identified gene in Ensembl build 10.2.
N	FOXG1
Y	FOXJ2			FS704759.1 or CB483446.1	N	N
N	FUT7		1	Ssc.45573	N	N
N	FZD1	AC104682.2		Ssc.44780, Dawson Assembly	N	N
N	FZD2	FP016115.2	12	Ssc.18994	N	Y	Ensembl gene ENSSSCG00000029838 erroneously annotated as a pseudogene.
N	G6PC			Ssc.10452	?	N
N	GADD45A	FP236156.2	6q32 (PMID: 16978188)	Ssc.20913	N	N
N	GDF15			Ssc.43123	N	N
N	GDF6	AC134962.2	4	Ssc.27300, Dawson Assembly	N	N
N	GIMAP5	CU928555.2	18	Ssc.57663, Dawson Assembly	N	Y	Not an identified gene in Ensembl build 10.2. 459 out of 1859 bp align.
N	GMEB1			Ssc.28846, Dawson RNA Seq Assembly	N	N
N	GMEB2			Ssc.16417, BX673292.2	N	N
N	GML			Ssc.34731, Dawson Assembly	N	N
N	GP9		13	Ssc.25170	N	N
N	GPNMB			Ssc.18572	N	N
N	GPX1	FP326740.2	13q21-q41 (PMID: 12139504)	Ssc.6352	N	Y	Not an identified gene in Ensembl build 10.2.
N	GTF3C2			Ssc.5196 or Ssc.70728, Dawson RNA Seq Assembly	N	N
N	GTPBP3			Ssc.49343, Dawson RNA Seq Assembly	N	N
N	GTPBP6			Ssc.96803 or Ssc.28298, Dawson RNA Seq Assembly	?	N
N	H6PD			Dawson RNA Seq Assembly	N	N
N	HDAC7			Ssc.2284 or Ssc.29765, Dawson RNA Seq Assembly	N	Y	Not an identified gene in Ensembl build 10.2.
N	HEATR3			Ssc.31606 or Ssc.86982, Dawson RNA Seq Assembly	N	N
N	HGS			Ssc.21576, Dawson RNA Seq Assembly	N	Y	Not an identified gene in Ensembl build 10.2
N	HRH3	FP325255.2	17	Dawson Assembly	N	N
N	HSPA6			Ssc.114	?	Y	Not an identified gene in Ensembl build 10.2.
N	IDUA			Ssc.16998, Dawson RNA Seq Assembly	N	N
N	IFI6		6q22-q23 (PMID: 12879363)	Ssc.20101	N	N	Error, sequences in Unigene Ssc.20101 do not align in Ensembl build 9 or 10.2f.
N	IFITM3	FP565362.1	2	Ssc.74210	N	Y	Not an identified gene in Ensembl build 10.2.
Y	IFNAR1	AM229679.1		Ssc.11381	N	Y	Not an identified gene in Ensembl build 10.2.
N	IFNGR2	AC138784.2		Ssc.6113	N	N
Y	IL10RB	AC136881.2		Ssc.15484	N	N
Y	IL17C			Dawson Assembly (partial)	N	N
Y	IL1F10	FP578986.1	1	Ssc.64363	N	N
Y	IL1RN	FP578986.1	1	Ssc.16250	N	N
Y	IL22RA1	FP103067	6	Ssc.47991 or Ssc.51033	N	N
Y	IL29			Ssc.74551	N	N
Y	IL36A			Ssc.26901	N	N
Y	IL36RN			Dawson Assembly	N	N
Y	IL37			Dawson Assembly (partial)	N	Y	Not an identified gene in Ensembl build 10.2.
Y	IL3RA			Ssc.28066, Dawson Assembly	N	Y	Not an identified gene in Ensembl build 10.2.
N	INHBB	AY116585.1	12 or 15 (PMID: 12755822)	Ssc.16230	N	Y	Not an identified gene in Ensembl build 10.2.
N	INPP5E			Ssc.2662, Dawson RNA Seq Assembly	N	N
N	IPO9	CU896694.2		Ssc.97774 or Ssc.2133, Dawson RNA Seq assembly	?	Y	299 out of 4264 bp present.
N	IPP			Dawson RNA Seq Assembly	N	N
N	IRF2BP2		14	Ssc.10096, Dawson RNA Seq Assembly	Y	N
Y	IRF4		7p11–p12 (PMID: 17121613)	Ssc.51692, Dawson RNA Seq Assembly	N	N
Y	IRF8	FP565909.1	6p14-p15 PMID: (17121613)	Ssc.5982 or Ssc.32725, Dawson RNA Seq Assembly	N	N
N	IRS2	CU986275.2	11	Ssc.83756 or Ssc.24696, Dawson RNA seq assembly	N	Y	Ensembl gene ENSSSCG00000023184 severely truncated.
N	ISG20	FP017226.2	1	Ssc.31216	N	Y	1602 out of 7044 bp align, not an identified gene in Ensembl build 10.2.
N	ITCH		17	Ssc.39385 or Ssc.31722, Dawson RNA Seq Assembly	Y	Y	Annotated as a pseudogene in Emsembl build 10.2.
N	ITPRIPL1			Dawson RNA Seq Assembly	N	N
N	IWS1	CU928879.3	15	Ssc.8666, Dawson RNA Seq Assembly	?	N
N	JUND			Ssc.56755, Dawson Assembly	N	N
N	KCNQ2			HX225926.1	N	N
N	KCTD21			Ssc.80560, Dawson RNA Seq Assembly	N	Y	Not an identified gene in Ensembl build 10.2.
N	KIAA0319L			Ssc.37637 or Ssc.18180, Dawson RNA Seq Assembly		Y	539 out of 4440 bp present
N	KIAA1161			Ssc.84769, Dawson RNA Seq Assembly	Y	Y	Not an identified gene in Ensembl build 10.2.
N	KLF12			Ssc.9877	?	Y	Not an identified gene in Ensembl build 10.2.
N	KLF14		18	Ssc.73594	?	Y	Not an identified gene in Ensembl build 10.2.
N	KLHL11			Ssc.60115, Dawson RNA Seq Assembly	N	Y	217 bp out of 2578 bp present
N	KLK10	AC148863.3		Ssc.69757, Dawson Assembly	N	N
N	KLK11	AC148863.3		BI401603.1, Dawson Assembly	N	N
N	KLK12	AC148863.3		Dawson Assembly	N	N
N	KLK13	AC148863.3		Ssc.101625, Dawson Assembly	N	N
N	KLK2	AC148863.3			N	N	Canine homolog, pseudogene in mice.
N	KLK5	AC148863.3		HX228705.1, EW441388.2, Dawson Assembly	N	N
N	KLK6	AC148863.3		BX671526.2, Dawson Assembly	N	N
N	KLK7	AC148863.3		Ssc.51251, Dawson Assembly	N	N
N	KLK8	AC148863.3		Dawson RNA Seq Assembly	N	N
N	KLK9	AC149292.15		Dawson Assembly	N	N
N	LASP1			Ssc.57110, Dawson RNA Seq Assembly		N
N	LBR				N	Y	Not an identified gene in Ensembl build 10.2. Loci highly fragmented.
N	LGALS3BP	FP016140.2 or FP565648.1	12	Ssc.48091, Dawson Assembly	N	Y	Not an identified gene in Ensembl build 10.2.
N	LOC474164			AY762599.1	N	N
N	LOC731282			Dawson RNA Seq Assembly (partial)	N	N
N	LPP			Ssc.4274, Dawson RNA Seq Assembly	?	Y
N	LSP1			Ssc.4801	N	N
N	LTBP4	FP325213.2	6	Ssc.3233, Dawson Assembly	N	Y	Not an identified gene in Ensembl build 10.2.
N	LTK		1	Ssc.79611	N	Y	Not an identified gene in Ensembl build 10.2.
N	LY6E			Ssc.863	N	N
N	LY86	CT757494.5	7p11-p12 (PMID: 15025593)	Ssc.23404	N	N
N	LY9L2	CU633282.2	4	Ssc.17850, Dawson Assembly	Y	Y	Not an identified gene in Ensembl build 10.2.
Y	LYN	CU467744.2 or CU407092.2	4	Ssc.24773	Y	Y	Partial sequence (3344 out of 3454 bp represented), full ORF not represented
N	MADCAM1			Ssc.18928	N	N
N	MAF	CU929930.2	6	Ssc.84917	N	Y	Not an identified gene in Ensembl build 10.2.
N	MAFG			Ssc.27287	N	N
N	MAFG			Dawson RNA Seq Assembly	?	Y	Not an identified gene in Ensembl build 10.2.
N	MANEAL			Dawson Assembly	N	N
N	MAP2K3			Ssc.37742, Dawson Assembly	N	N
N	MAPK11			Dawson Assembly	N	N
N	MAPK7			Dawson RNA Seq assembly	N	Y	Not an identified gene in Ensembl build 10.2.
N	MBD4			Ssc.38011	N	N
N	MCM6			Ssc.7202, Dawson RNA Seq Assembly	N	Y	Not an identified gene in Ensembl build 10.2. Loci highly fragmented.
N	MED22			Ssc.4234, Dawson RNA Seq Assembly	?	N
N	MGST1	CU468095.2	5q25 (PMID: 12519967)	Ssc.51886	N	N
N	MICALCL			Dawson RNA Seq Assembly	N	N
N	MKL2			Ssc.32069 or Ssc.22447 or Ssc.4037, RNA Seq Assembly	N	Y	Not an identified gene in Ensembl build 10.2.
N	MLLT6			Ssc.78880 or Ssc.75790, Dawson RNA Seq Assembly	N	N
N	MLYCD	FJ263687.1		Ssc.18522	N	N
N	MMP21	CT841550.4	14	Dawson Assembly (partial)	N	Y	Not an identified gene in Ensembl build 10.2. May be a pseudogene.
N	MMP28			Ssc.40202, Dawson RNA Seq Assembly	Y	N
N	MOAP1	CT737384.6	7	Ssc.18240, Ssc.82936, Dawson RNA Seq Assembly	N	Y	Not an identified gene in Ensembl build 10.2. May be a transcribed pseudogene.
N	MOGAT3
N	MPRIP			Ssc.57350, Dawson RNA Seq Assembly	N	N
N	MUC12			Ssc.74506 or Ssc.41885	N	N
N	MUC2	CU928976.18	2	Ssc.58185, Ssc.69830, Dawson Assembly (partial)	N	Y	Ensembl gene ENSSSCG00000012834 is severely truncated.
N	MUC3A			BP153612	N	N	Ensembl gene ENSSSCG00000020739 erroneously annotated as MUC3A.
N	MUC5AC		2p14-p17 (PMID: 12879363)	Ssc.338, Dawson Assembly (partial)	N	Y	423 out of 4050 bp align to non annotated region.
N	MUC7	CU928399.2	8	Ssc.68694, Dawson Assembly	N	Y	Not an identified gene in Ensembl build 10.2.
N	MVD				N	N
N	MZF1			Ssc.12495 or Ssc.88663	N	N
N	NADK			Ssc.102432 or Ssc.54869 or Ssc.54977, Dawson RNA Seq Assembly
N	NAIP	NC_010458.3: 51642401-51677227	16	Ssc.99597	N	N
N	NAPRT1			Ssc.21499, Dawson Assembly	N	Y	Not an identified gene in Ensembl build 10.2.
N	NCAN			AK392350.1, Ssc.96626, Dawson Assembly	N	N
N	NDST1			Ssc.10221 or Ssc.28003, Dawson RNA Seq Assembly
N	NIPA2			Dawson RNA Seq Assembly	N	N
N	NKAIN4			EW103721.2	N	N
N	NKPD1			EW138027.2	N	N
Y	NLRC4	CU468540	1 or 3	Dawson RNA Seq Assembly	N	Y	Not an identified gene in Ensembl build 10.2.
Y	NLRC5			Ssc.69932 or Ssc.78280	N	N
Y	NLRP1			Ssc.37530, Dawson RNA Seq Assembly	N	N
Y	NLRP14	CU972397.2	9	Dawson Assembly (partial)	N	Y	4493 bp assembly, Not an identified gene in Ensembl build 10.2.
Y	NLRP7			Dawson Assembly	N	Y	Not an identified gene in Ensembl build 10.2.
Y	NOD2	AC146663	7 (CR974450)	Ssc.61109	N	N
N	NODAL			Ssc.42666	?	Y	Not an identified gene in Ensembl build 10.2.
N	NOL7			Ssc.11045	N	N
N	NOTCH1			Ssc.51689 or Ssc.58523, Dawson RNA Seq Assembly	?	Y	Not an identified gene in Ensembl build 10.2.
N	NPDC1			Ssc.52088, Dawson Assembly	N	N
N	NUPL1		11	Ssc.57001, Dawson RNA Seq Assembly	N	Y	Not an identified gene in Ensembl build 10.2.
N	OSBPL2	FP325255.2	17	Ssc.3405, Dawson RNA Seq Assembly	N	N
N	PACS2			Ssc.25846 or Ssc.75911, Dawson RNA Seq Assembly
N	PAPSS1	FP089689.2	8	Ssc.38084, Dawson RNA Seq Assembly	?	Y	726 bp out of 2845 bp present, not an identified gene in Ensembl build 10.2.
N	PCMTD2			Ssc.56007, Dawson RNA Seq Assembly	N	N
Y	PDCD1	FP690349.1	15	Ssc.44589	N	N
N	PHF3			Ssc.1442 or Ssc.97900 or Ssc.61832 or Ssc.45149 or Ssc.101702, Dawson RNA Seq Assembly	N	N
N	PIGW			Dawson RNA Seq Assembly	N	N
N	PKNOX1			Ssc.3428	N	N
N	PLCXD1	FO081902.4	Y	Ssc.29001	N	N
N	PLEC			Ssc.78660 or Ssc.28106 or Ssc.48896, Dawson RNA Seq Assembly (partial, 10,721 bp)	N	N
N	PLXNB2			Ssc.29883 or Ssc.4084, Dawson RNA Seq Assembly (partial)	N	N
N	POLRMT			Ssc.54541, Dawson RNA Seq Assembly	?	N
N	POU2F2	L03842	6q21 (PMID: 12519967)	Ssc.145	N	N
N	POU6F2			Ssc.31838, Dawson Assembly	?	Y	Not an identified gene in Ensembl build 10.2.
N	PPDPF			Ssc.20939	N	N
N	PPP1R37			BX926540.1, Dawson Assembly	N	N
N	PPP1R37			Dawson RNA Seq Assembly	?	Y	Not an identified gene in Ensembl build 10.2.
N	PPP2R3B		X	Dawson RNA Seq Assembly	N	N
N	PPP4C		3	Ssc.11858, Dawson RNA Seq Assembly	N	N
N	PRODH			Ssc.1813, Dawson RNA Seq Assembly
N	PRSS38	FP102231.7	2	XM_003354166.2	N	Y
N	PSD4			Ssc.48715, Dawson RNA Seq Assembly	N	N
N	PSMB10		6p14-p15 (PMID: 17541830)	Ssc.11168	N	N
N	PTCH2		6	Ssc.42865 or Ssc.79469 or Ssc.60581	N	Y	Not an identified gene in Ensembl build 10.2, 210 bp out of present.
N	PTGDS			Ssc.16187	N	N
N	PTK6			BI340732.1	N	N
N	PURB			Dawson RNA Seq Assembly		Y	Not an identified gene in Ensembl build 10.2.
N	PXN			Ssc.4085, Dawson RNA Seq Assembly	N	N
N	QARS			Ssc.30055, Dawson RNA Seq Assembly	N	N
N	RAI1			Ssc.51099 or Ssc.32398	N	N
N	RARRES3			Ssc.65291	N	N
N	RDH13			Ssc.19611	N	N
N	REN			Ssc.93645 or Ssc.102046, Dawson Assembly	?	Y	Not an identified gene in Ensembl build 10.2.
N	RNASE2			Ssc.68889, Dawson Assembly	N	Y	Not an identified gene in Ensembl build 10.2.
N	RSBN1L			Ssc.9772, Ssc.13183, Dawson RNA Seq Assembly	N	N
N	RSPO1			Ssc.80763, Dawson Assembly	N	Y	Not an identified gene in Ensembl build 10.2.
N	RTEL1			BG834085.1, AJ648795.1	N	N
N	RXRA			Ssc.15990	N	N
Y	S100A13			Ssc.6260	N	Y	Not an identified gene in Ensembl build 10.2.
N	SAMD10			HX212523.1	N	N
N	SEC16A			Ssc.71070, Dawson RNA Seq Assembly	N	Y	Not an identified gene in Ensembl build 10.2. Loci highly fragmented.
N	SECTM1	FP565492.1	12	Ssc.43115	?	N
Y	SEMA7A			Ssc.50467	N	N
N	SERPINB11			Ssc.37102	N	Y	Not an identified gene in Ensembl build 10.2.
N	SFPQ			Ssc.55638, Dawson RNA Seq Assembly	?	N
N	SGK196			Ssc.29442, Dawson RNA Seq Assembly	N	N
N	SHC2			Ssc.79304, Dawson Assembly partial
N	SHMT1			Ssc.15795	N	Y	Not an identified gene in Ensembl build 10.2.
Y	SIGLEC12	AC148515			N	N
Y	SIGLEC8				N	Y	Not an identified gene in Ensembl build 10.2.
N	SIVA1			Ssc.18635	N	N
N	SKI	AJ888535.1		Ssc.27983 or Ssc.79174 or Ssc.85117 , Dawson RNA Seq Assembly	N	N
N	SLC11A2			Ssc.15548	N	Y	74 out of 1692 bp align in 10.2 to an unplanced genomic scafold GL893457.1|.
N	SLC17A9			Ssc.37974, Dawson Assembly	N	N
N	SLC39A10			Ssc.42049 or Ssc.98354	N	N
N	SLC43A3			Dawson RNA Seq Assembly	N	N
N	SLC7A5	NW_003538545.1		Ssc.33282 or Ssc.61501, Dawson RNA Seq Assembly	N	Y	Not an identified gene in Ensembl build 10.2.
N	SLC7A6			Ssc.102142 or Ssc.19011 or Ssc.76909, Dawson RNA Seq Assembly	N	N
N	SLC8A1			Ssc.16087 or Ssc.64192, Dawson Assembly	N	N
N	SLC9A8			Dawson RNA Seq Assembly	N	Y	488 out of 3407 bp present.
N	SMIM3			Ssc.93849, Dawson RNA Seq Assembly	N	N
N	SNAI1			Ssc.19684, Dawson Assembly	N	Y	Not an identified gene in Ensembl build 10.2.
N	SNX4			Ssc.56635, Dawson RNA Seq Assembly	N	N
N	SOX18			Ssc.15360	N	Y	Not an identified gene in Ensembl build 10.2.
N	SPATA2			Ssc.18268, Dawson RNA Seq Assembly	N	N
N	SPIB	FP102476.3	6	Ssc.19453		Y	Not an identified gene in Ensembl build 10.2.
N	SPON2			Ssc.47648	N	N
N	SPSB1	CU694475.2	6	Ssc.32409 or Ssc.32410, Dawson RNA Seq Assembly	?	Y	1490 out of 3084 bp present, 3' UTR, not an identified gene in Ensembl build 10.2.
N	SPTBN1			Ssc.442, Dawson RNA Seq Assembly	?	N
N	SRMS				N	N
N	SSFA2			Ssc.24429, Dawson RNA Seq Assembly		Y	Not an identified gene in Ensembl build 10.2, 359 out of bp present.
N	ST3GAL6		13	Ssc.44702, Dawson RNA Seq Assembly	Y	Y	Not an identified gene in Ensembl build 10.2.
N	STK11IP			Ssc.26578, Dawson RNA Seq Assembly	N	N
N	STMN3			Ssc.19606, Dawson Assembly	N	N
N	SULT1E1			Ssc.82451	N	N
N	SUMO4	CU468658.2	14	Ssc.70976	N	Y	Ensembl gene ENSSSCG00000017212 is erroneously annotated as SUMO2., Actual gene ENSSSCG00000009767 is annotated as a pseudogene.
N	SYNGR2			Ssc.48028, Dawson RNA Seq Assembly	N	N
N	TBX6			Dawson RNA Seq Assembly	N	N
N	TCEA2			Ssc.42001	N	N
N	TCF20			Dawson RNA Seq Assembly	N	N
N	TFCP2			Dawson RNA Seq Assembly	N	N	Ensembl gene ENSSSCG00000026068 for GRHL1 is erroneously annotated as TFCP2.
N	THOC5			Ssc.82646, Dawson RNA Seq assembly	N	N
N	TIFAB	CU639478.2	2	Ssc.83159	N	Y	Not an identified gene in Ensembl build 10.2, 202 out of 1249 bp present.
N	TIGD2			Ssc.21613, Dawson RNA Seq Assembly
N	TK1			Ssc.24358, Dawson RNA Seq Assembly	N	N
N	TK2			Ssc.3382, Dawson RNA Seq Assembly	?	Y	Not an identified gene in Ensembl build 10.2.
N	TMC6			Ssc.98371, Dawson RNA Seq Assembly	N	N
N	TMC8			Ssc.28047, Dawson RNA Seq Assembly	N	N
N	TMCO7			Ssc.28206 or Ssc.75951, Dawson RNA Seq Assembly	N	N
N	TMPPE			Dawson RNA Seq Assembly	N	N
Y	TNFRSF12A	FP312929.2	12	Ssc.1864	N	Y
Y	TNFRSF13B			Ssc.75870	N	N	Gene was in build 10.1 (XM_003360568.1)
Y	TNFRSF13C			Ssc.63858	N	N
Y	TNFRSF14	FP565395.1	6	Dawson RNA Seq assembly	N	Y
Y	TNFRSF18	FP102596.2	6	Ssc.26628	N	Y	200 bp out of 840 bp present.
Y	TNFRSF1B			Ssc.42189	N	N
Y	TNFRSF6B			Ssc.21656	N	N
Y	TNFSF12	AC130192.4		Ssc.30397	N	Y	Partial alignment 381 out of 1327 bp align.
Y	TNFSF13	AC130192.4		Ssc.26879	N	N
N	TNNI2			Ssc.54818 or Ssc.56285 or Ssc.56814	N	N
N	TOB2			Ssc.30971, Dawson RNA Seq Assembly	?	N
N	TPD52L2			Ssc.2916	N	Y	Not an identified gene in Ensembl build 10.2.
N	TRAPPC10	FP236619.2	13	Ssc.38051 or Ssc.65601, Dawson RNA Seq Assembly	N	N
N	TRAPPC6A			Ssc.21185, Dawson Assembly	N	Y	83 out of 766 bp present.
Y	TREML4			Ssc.38559	N	Y	Not an identified gene in Ensembl build 10.2.
N	TRIM16			Ssc.12303, Dawson Assembly	N	N
N	TRIM28			AK347368.1, Dawson RNA Seq Assembly	N	N
N	TRIM38	CT797471.4	7	Ssc.47836, Dawson RNA Seq assembly	N	N
N	TRIM56			BE236068.1	N	N
N	UCKL1			Ssc.7374	N	Y	Not an identified gene in Ensembl build 10.2.
N	UFSP1		3	Ssc.25767	N	Y	Not an identified gene in Ensembl build 10.2.
N	URB1	FP312846.2	13	Ssc.47992, Dawson RNA Seq Assembly	N	Y	Not an identified gene in Ensembl build 10.2. 864 out of 7503 bp present.
N	UTS2R	FP565492.1	12		?	N	Not an identified gene in Ensembl build 10.2.
N	UTY	FO082440.1	Y	Ssc.27236, Dawson RNA Seq Assembly	N	N
N	WAS		Xp13-p11 (PMID: 11435713)	Ssc.18550, Dawson, RNA Seq Assembly	N	N
N	WDR44	CU406985.7		Ssc.97775 or Ssc.96691 or Ssc.16873, Dawson RNA Seq Assembly	N	N
N	YPEL2			Ssc.83142 or Ssc.13429, Dawson RNA Seq Assembly	?	Y	Not an identified gene in Ensembl build 10.2.
N	YRDC			Ssc.18351, Dawson Assembly	N	N
N	YRDC			Ssc.18351, Dawson RNA Seq Assembly	N	N
N	YTHDF1			Dawson RNA Seq Assembly	N	N
N	YY1			Ssc.33318, Dawson RNA Seq Assembly	N	Y	Not an identified gene in Ensembl build 10.2.
N	ZBTB46			CF180057.1, Dawson partial assembly	N	Y	Not an identified gene in Ensembl build 10.2.
N	ZC3H18			Ssc.12414, Dawson RNA Seq Assembly	?	N
N	ZFP161			Ssc.36405 or Ssc.83659	N	N
N	ZNF140			Ssc.29275, Dawson RNA Seq Assembly	N	N
N	ZNF3			Ssc.30280, Dawson RNA Seq Assembly	N	N
N	ZNF304			Ssc.76339, Dawson RNA Seq Assembly	N	N
N	ZNF415			Ssc.47415, Dawson RNA Seq Assembly (partial)		N
N	ZNF564			Ssc.28899, Dawson RNA Seq Assembly	N	N
N	ZNF574	FP102936.2	6	Dawson RNA Seq Assembly	?	Y	Ensembl gene ENSSSCG00000003037 erroneously annotated as a pseudogene.
N	ZNF616			Ssc.58603, Dawson RNA Seq Assembly	N	N
N	ZNF654			Ssc.64336, Dawson RNA Seq Assembly	N	N
N	ZNF836			Dawson RNA Seq Assembly	N	N
N	ZNHIT1			Ssc.33310, Dawson assembly	N	Y	Not an identified gene in Ensembl build 10.2.
