# Supplementary material for: Structural and functional annotation of the porcine immunome
Source: BMC Genomics. 2013 May 15;14:332. doi: 10.1186/1471-2164-14-332 (PMC3658956; doi:10.1186/1471-2164-14-332)
Supplement: Additional file 4: Table S4 — Artifactually duplicated genes in Build 10.2. [file 1471-2164-14-332-S4.xlsx]

## Sheet: Sheet1
	Supplementary Table 4.
Number	Gene	Status	Chromosome	Ensembl Build 10.2 Gene ID	NCBI Loci	Build 10.2 NCBI Gene Coordinates	Comments	Build 10.2 ENSEMBL Gene Coordinates	Ensembl Build 9 Gene ID	Ensembl Build 9.2 Gene Coordinates
1	IL31	Artifactual duplication	14	ENSSSCG00000009795	Unassigned	14:32061150-32062902:-1	Gene is 100% duplicated in Ensembl build 10.2f.		ENSSSCG00000009795	30593680-30592400
1	IL31		14	Unassigned	Unassigned	14: 32262644-32261364	Gene is not annotated by NCBI as a gene.		NA	NA
2	PF4	Artifactual duplication	8	ENSSSCG00000008955	100520680	NC_010450.3 :74179574-74180798	Two identical copies of this gene are present in the genome.		ENSSSCG00000008955	59480615-59480014
2	PF4		5	ENSSSCG00000000243	100524373	NC_010447.4 :18218891-18220161	Gene is 100% duplicated 3X in 10.2f		ENSSSCG00000000243	16295647-16295046
2	PF4		Unassigned	Unassigned	Not Present					NA
3	CXCL3	Artifactual duplication	8	ENSSSCG00000008958	396594	NC_010450.3: 74298738-74300513	Genuine ancestral gene duplication occurred 3 times in humans and pigs.		ENSSSCG00000008958	59,517,074-59,519,157
3	CXCL3		5	ENSSSCG00000000242	100737740	NC_010447.4: 18317197-18318972	Artifactually duplicated gene is 100% duplicated in 10.2f		ENSSSCG00000000242	16,289,971-16,291,631
4	PPBP	Artifactual duplication	8	ENSSSCG00000008956	396870	NC_010450.3 :74173385-74174200			ENSSSCG00000005431
4	PPBP		5	ENSSSCG00000000244	100524561	NC_010447.4 :18224400-18226402			ENSSSCG00000000244
4	PPBP		Unassigned	Unassigned	100620821	NW_003540978.2: 40889-139746
5	STAT6	Artifactual duplication	5	ENSSSCG00000026524	100153518	NC_010447.4: 24206608-24221697	Four partial copies of this gene existed in build 9.2 three on chromosome 5 ENSSSCG00000000409, ENSSSCG00000000427, ENSSSCG00000000410) and another on chromosome 8 that is not identified as a gene.		ENSSSCG00000000409	21189053-21199361
5	STAT6		5	ENSSSCG00000025960	100627682	NC_010447.4 :23958353-23973572	Gene is partially duplicated on chromosome 5 in build 10.2f.		ENSSSCG00000000427	21528231-21518226
5	STAT6		18	ENSSSCG00000022485	100516478	NW_003539542.2: 16206-58423
6	GSTO1	Artifactual duplication	14	ENSSSCG00000022351	397117	NC_010456.4 :125175630-125185821	Partial gene duplication 99% homology) appears 2X in Build 10.2f		ENSSSCG00000010611	120314308-120324724
6	GSTO1		14	ENSSSCG00000010610	100155828	NC_010456.4 :125156876-125165977			ENSSSCG00000010616	120482321-120472467
6	GSTO1		Unassigned	ENSSSCG00000028909	100623842	NW_003538165.1: 1795-64452
8	CD58	Artifactual duplication	4	ENSSSCG00000006738	396702	NC_010446.4 :114340887-114369778	Partial 100% duplication in build 9.2 and 10.2f within the same loci.		ENSSSCG00000006738	108346796-108426722
8	CD58		4	ENSSSCG00000026907	100622379	NC_010446.4 :114169799-114195263			NA	108473597-108569574
9	HDAC9	Artifactual duplication	9	ENSSSCG00000015368	100523163	NC_010451.3 :96628742-96890707	Two partial identical copies of this gene exist in build 9.2; partial 100% gene duplication in build 10.2f.		ENSSSCG00000015368	82231584-82433635
9	HDAC9		1	ENSSSCG00000005431	100516821	NC_010443.4 :278057576-278182347			ENSSSCG00000005431	260165132-260198231
10	CCR3	Artifactual duplication	13	ENSSSCG00000024408	414373	NC_010455.4 :32348402-32450254	Gene not in build 9.2, partial 100% duplication of gene in build 10.2f.		NA	NA
10	CCR3		13	Unassigned	100624031	NW_003613529.1: 34536-36264				NA
11	IFITM1	Artifactual duplication	2	ENSSSCG00000014565	100519082	NC_010444.3: 162099157-162100564	IFITM1 gene is 100% duplicated 5X on chromosome 2 in build 10.2f.		ENSSSCG00000014565
11	IFITM1		2	ENSSSCG00000028736	100626247	NC_010444.3: 162095298-162097522			ENSSSCG00000014566
11	IFITM1		2	ENSSSCG00000021903	100127358	NC_010444.3: 162076668-162094496			ENSSSCG00000014564
14	ABCD3	Artifactual duplication	4	ENSSSCG00000028620	100626343	NC_010446.4 :134491144-134572292			ENSSSCG00000028620	NA
14	ABCD3		Unassigned	ENSSSCG00000021405	100620952	NW_003537660.2: 112023-147414			ENSSSCG00000021405
15	SARM1	Artifactual duplication	12	ENSSSCG00000021719	100624511	NC_010454.3 :46603791-46609857	Sequences in Ssc.27528 or Ssc.54825 do not align in Ensembl build 9 but do in 10.2f.		NA	NA
15	SARM1		18	ENSSSCG00000029894	100627920	NC_010460.3 :10299-31465	Gene is 100% duplicated on chromosome 12 and 18.		NA	NA
16	BMP4	Artifactual duplication	1	ENSSSCG00000005045	100113425	NC_010443.4 :203773964-203777590	Gene is 99% duplicated in build 9.2 and 10.2f.		ENSSSCG00000005045
16	BMP4		1	Unassigned	100520993	NC_010443.4 :203838080-203843097			ENSSSCG00000005046
17	IL22	Artifactual duplication	5	ENSSSCG00000000482	595104	NC_010447.4: 35412701-35417027	Gene is not duplicated in Ensembl build 9.2 but is 67% duplicated 100% identity) in build 10.2f.		ENSSSCG00000000482	31823824-31819624
17	IL22		Unassigned	ENSSSCG00000028836	100628187	NW_003613382.1: 70541-264004				NA
18	GBX2	Artifactual duplication	15	ENSSSCG00000016319	100514608	NC_010457.4: 150464607-150466938			ENSSSCG00000016319
18	GBX2		Unassigned	ENSSSCG00000022615	100620663	NW_003538870.2: 47007-280507
19	IL6	Artifactual duplication	9	ENSSSCG00000020970	399500	NC_010451.3: 101081042-101085451	Gene may be duplicated as NM_214399 also maps to clone CU928477.2 from chromosome 11.		ENSSSCG00000020970	85801945-85806354
19	IL6		9	ENSSSCG00000027850	100628202	NC_010451.3: 101021741-101026168	Gene is 100% duplicated on chromasome 9 in Ensembl build 10.2f.		ENSSSCG00000020970	NA
20	PLXNA2	Artifactual duplication	9	ENSSSCG00000015621	100514595	NC_010451.3 :147878658-147911595	Gene is not duplicated in Ensembl 9.2.		ENSSSCG00000015621	126926727-127037639
20	PLXNA2		9	ENSSSCG00000026412	100736916	NC_010451.3 :148100477-148134262	Gene is duplicated 100% duplicate 99% identity) on chromasome 9 in Ensembl build 10.2f.		NA	NA
21	TIFA	Artifactual duplication	8	ENSSSCG00000026139	100513485	NC_010450.3: 118359065-118366184	There are 2 identical copies of this gene on chromosome 8 in the Ensembl build 9, one has no Ensembl ID assignment.		ENSSSCG00000009129
21	TIFA		9	ENSSSCG00000009129	100513297	NC_010451.3: 106065429-106065983	Partial duplication migrates to chromosome 9 in build 10.2-		Unassigned
22	ASB2	Artifactual duplication	7	ENSSSCG00000002467	100153068	NC_010449.4 :122012985-122043500	Gene is not duplicated in Ensembl 9.2.		ENSSSCG00000002467	NA
22	ASB2		7	Unassigned	100627413	NC_010449.4 :121891392-121911125	Gene is 100% duplicated on chromasome 9 in Ensembl build 10.2f.		Unassigned	NA
23	BCL6	Artifactual duplication	13	ENSSSCG00000011810	100156549	NC_010455.4: 134660904-134685094	Gene is not duplicated in Ensembl 9.2.		ENSSSCG00000011810	94777363-94766118
23	BCL6			Unassigned	100621484	NW_003538659.2: 4159-51480	Gene is partially duplicated 100% identity) to an Not Assigned chromasome in Ensembl build 10.2f.		Unassigned
24	BMP2	Artifactual duplication	17	ENSSSCG00000022670	100157103	NC_010459.4: 17052609-17062958	Gene is not duplicated in Ensembl 9.2.		ENSSSCG00000007055
24	BMP2		17	ENSSSCG00000027638	100152318	NC_010459.4: 17402407-17412771	Gene is partially duplicated 100% identity) in Ensembl build 10.2f.
26	GZMA	Artifactual duplication	16	ENSSSCG00000016903	100526762	NC_010458.3 :36385694-36393956	Gene is not duplicated in Ensembl 9.2.		ENSSSCT00000018409
26	GZMA		16	Unassigned	100620458	NC_010458.3 :36395723-36398575	Gene is duplicated 100% duplicate 99% identity) on chromasome 18 in Ensembl build 10.2f.
27	HDC	Artifactual duplication	1	ENSSSCG00000004644	100153882	NC_010443.4: 134961635-134972389	Gene is 100% duplicated 99% identity) on chromasome 1 in Ensembl builds Ensembl 9.2.and 10.2f.		ENSSSCG00000004641	126541434-126582201
27	HDC		1	Unassigned	100156724	NC_010443.4: 135147991-135167624)	The second loci is not annotated as an identified gene.		Unassigned	126694339-126682001
28	AGRN	Artifactual duplication	6	ENSSSCG00000022204	100621139	NC_010448.3 :57851241-57880810	Sequences in Unigene Ssc.54460 do not align in Ensembl build 9 but is in build 10.2.		NA
28	AGRN		NA	Unassigned	100623869	NW_003540743.2: 25398-109864	Sequence partially duplicated to an Not Assigned chromasome in 10.2f.		NA
29	IGLL5	Artifactual duplication	14	Unassigned	100152327	NC_010456.4 :52423076-52424866			ENSSSCG00000010044
29	IGLL5		14	Unassigned	100523213	NC_010456.4 :53393870-53402671
30	SMURF1	Artifactual duplication	3	ENSSSCG00000007608	100521958	NC_010445.3 :6209779-6291507			ENSSSCG00000007608	5389090-5404998
30	SMURF1		3	ENSSSCG00000030153	100621443	NC_010445.3 :6098914-6182602			NA
32	SLC25A14	Artifactual duplication	X	ENSSSCG00000012660	100525444	NC_010461.4: 122597511-122627591			ENSSSCG00000012660	104997434-105027406
32	SLC25A14		Unassigned	ENSSSCG00000030346	100626714	NW_003538841.1: 1853-59722
33	NAE1	Artifactual duplication	Unassigned	ENSSSCG00000024944	100623778	NW_003541329.1: 668-10794	Sequences in Unigene Ssc.23971 do not align in Ensembl build 9.		NA
33	NAE1		Unassigned		100623125	NW_003541203.1: 1120-5167
	NAE1		Unassigned	ENSSSCG00000021412	100624306	NW_003540907.1: 273-3301
34	BIRC3	Artifactual duplication	9	ENSSSCG00000023589	397374	NC_010451.2: 37873638-37884739	Sequences in Unigene Ssc.16110 do not align in Ensembl build 9.2.		NA	NA
34	BIRC3		9	Not Present	100622590	NC_010451.3: 36957479-36969108				NA
35	BRE	Artifactual duplication	3	ENSSSCG00000026465	100623966	NC_010445.3: 118042391-118140554	Sequences in Unigene Ssc.51928 do not align in Ensembl build 9.2.		NA
35	BRE		3		100519655	NC_010445.3: 117700102-117737155
36	CCAR1	Artifactual duplication	14	ENSSSCG00000010243	100151881	NC_010456.2: 74843725-74910547			ENSSSCG00000010243
36	CCAR1		14	Not Present	100517429	NC_010456.4: 77889145-77909247
37	CD14	Artifactual duplication	2	ENSSSCG00000014369	100037938	NC_010444.3: 148291971-148293621			ENSSSCG00000014369
37	CD14		2	Not Present	100620530	NC_010444.2: 148512104-148514332
38	CD68	Artifactual duplication	8	ENSSSCG00000017956	100625447	NC_010450.3: 29672313-29674595			ENSSSCG00000017956
38	CD68		Unassigned	GL893964.1: 13,287-15,378	100520753	NW_003538740.1: 76-21910
39	CYP26C1	Artifactual duplication	14	ENSSSCG00000010474	100154516	NC_010456.4: 114190395-114197385			ENSSSCG00000010474
39	CYP26C1		14	Unassigned	100739552	NW_003613487.1: 64081-82176
41	IGF2	Artifactual duplication	2	ENSSSCG00000024883	396916	NW_003541074.1: 542-1049			NA
41	IGF2		Unassigned	Not Present	100622549	NW_003541201.1: 7-2416
42	IL1RL2	Artifactual duplication	3	ENSSSCG00000023550	100518365	NC_010445.2: 53551185-53728723			ENSSSCG00000008160
42	IL1RL2		3	Unassigned	100626718	NC_010445.3 54597407-54642297
43	IL26	Artifactual duplication	5	ENSSSCG00000000480	100037932	NC_010447.4: 35302823-35347837			ENSSSCG00000000480
43	IL26		Unassigned	ENSSSCG00000029610	100620108	NW_003613382.1: 185338-264004
44	IL28RA	Artifactual duplication	6	ENSSSCG00000003540	100623402	NC_010448.3: 75711454-75723972	Genes not annotated as IL28RA in Ensembl		ENSSSCG00000003540
44	IL28RA		Unassigned	ENSSSCG00000023688	100622120	NW_003613114.1: 28315-70422
45	IL8	Artifactual duplication	8	ENSSSCG00000008953	396880	NC_010450.3: 74083530-74086749			ENSSSCG00000008953
45	IL8		Unassigned	ENSSSCG00000027291	100620730	NW_003540978.2: 40889-117198
47	ITPR1	Artifactual duplication	13	ENSSSCG00000022281	397454	NC_010455.4: 67499295-67702956			ENSSSCG00000011533
47	ITPR1		13	ENSSSCG00000023856	100515054	NC_010455.4: 67375355-67419080
49	LTA4H	Artifactual duplication	5	ENSSSCG00000026493	100154219	NC_010447.4: 91689126-91720819			ENSSSCG00000000891
49	LTA4H		5	ENSSSCG00000000891	100737277	NC_010447.4: 91645515-91676050
50	MAP3K5	Artifactual duplication	1	ENSSSCG00000026041	100157454	NC_010443.1: 14937496-14943546	Gene is not duplicated in Ensembl 9.2.		ENSSSCG00000004161	NA
50	MAP3K5		1	ENSSSCG00000004161	100622769	NC_010443.4: 30803786-31012415				NA
51	MAP3K8	Artifactual duplication	10	ENSSSCG00000020705	449002	Unassigned	Gene is not duplicated in Ensembl 9.2.		ENSSSCG00000011019
51	MAP3K8		Unassigned	ENSSSCG00000022620	100624078	NW_003538422.2: 13967-70471
51	MAP3K8		10	ENSSSCG00000011019	100622217	NC_010452.3: 45065122-45104243
52	NCOR1	Artifactual duplication	12	ENSSSCG00000023747	100037950	NC_010454.3: 62502481-62505499			ENSSSCG00000018037
52	NCOR1		12	ENSSSCG00000018039	100628075	NC_010454.3: 62382612-62538538
53	NGF	Artifactual duplication	4	ENSSSCG00000006747	100156578	NW_003613314.1: 2031-22859			ENSSSCG00000006747
53	NGF		Unassigned	ENSSSCG00000021400	100623513	NC_010446.4 115341274-115357996
53	NGF		4	ENSSSCG00000021816	100738968	NC_010446.4: 115439014-115446393
54	NOTCH2	Artifactual duplication	4	ENSSSCG00000006709	100153369	NC_010446.4: 110927006-110984020			ENSSSCG00000006709
54	NOTCH2		4	ENSSSCG00000022819	100520559	NW_003538287.2: 72083-26700
55	NRF1	Artifactual duplication	18	ENSSSCG00000016566	100516838	NC_010460.3: 20059127-20130724			ENSSSCG00000016566
55	NRF1		18	ENSSSCG00000026347	100517203	NW_003537225.1: 27125-77796
57	PIAS1	Artifactual duplication	1	ENSSSCG00000004958	100519005	NC_010443.4 :183734144-183949031			ENSSSCG00000004958
57	PIAS1		1	ENSSSCG00000022461	100154882	NW_003613465.1: 15549-123192
59	HTRA2	Artifactual duplication	Unassigned	ENSSSCG00000027150	100628090	NW_003613561.1: 89558-126110			ENSSSCG00000008267
59	HTRA2		3	ENSSSCG00000008267	100512831	NC_010445.3 :71688443-71690658,
60	DHRS9	Artifactual duplication	15	ENSSSCG00000029042	100519223	NC_010457.4 :84800443-84823176			ENSSSCG00000015930
60	DHRS9		15	ENSSSCG00000015930	100519057	NC_010457.4 :84610979-84633316
62	SIM1	Artifactual duplication	1	ENSSSCG00000004357	100154026	NC_010443.4 :76000269-76071230			ENSSSCG00000004357
62	SIM1		Unassigned	ENSSSCG00000024962	100627550	NW_003537851.2: 95406-100998
63	SLA	Artifactual duplication	4	ENSSSCG00000005949	100154886	NC_010446.4 :8335429-8358402,			ENSSSCG00000005949
63	SLA		4	ENSSSCG00000005949	100156099	NC_010446.4 :8144860-8167827
63	SLA		Unassigned	ENSSSCG00000021116
65	SLC5A2	Artifactual duplication	3	ENSSSCG00000024058	100286743	NC_010445.3 :17346323-17355568			ENSSSCG00000007756
65	SLC5A2		Unassigned	ENSSSCG00000021715	100623211	NW_003539045.1: 618-9266
66	TAP2	Artifactual duplication	7	ENSSSCG00000025173	733650	NC_010449.4 :29412165-29423473			ENSSSCG00000001466
66	TAP2		7	ENSSSCG00000025593	100519722	NC_010449.4 :29256675-29267794
68	TREML1	Artifactual duplication	7	ENSSSCG00000001613	100154756	NC_010449.4 :41752082-41757313,			ENSSSCG00000001613
68	TREML1		Unassigned	ENSSSCG00000024370	100738894	NW_003613105.1: 1528-88933
69	TNC	Artifactual duplication	1	ENSSSCG00000005494	397460	NC_010443.4 :286604639-286631794			ENSSSCG00000005494
69	TNC		1	Not Present	100737237	NC_010443.4 :286732275-286814009
69	TNC		1	Unassigned	100737165	NC_010443.4 :286643482-286673823
70	TRAF4	Artifactual duplication	12	ENSSSCG00000017775	100518396	NC_010454.3 :46959386-47000033			ENSSSCG00000017775
70	TRAF4		Unassigned	ENSSSCG00000028188	100737614	NW_003538808.2: 493-18403
70	TRAF4		12	Not Present	100518396	NC_010454.3 :46959386-47000033
71	TREM1	Artifactual duplication	7	ENSSSCG00000001617	396601	NC_010449.4 :41804122-41825672			ENSSSCG00000001617
71	TREM1		Unassigned	ENSSSCG00000001615	100620427
72	TREM2	Artifactual duplication	7	ENSSSCG00000001614	100737974	NC_010449.4 :41757389-41767168			ENSSSCG00000001614
72	TREM2		7	ENSSSCG00000029416	100153525	NW_003613105.1: 1528-43493
73	ENPP3	Artifactual duplication	Unassigned	ENSSSCG00000025992	100621671	NW_003613295.1: 674-56920			ENSSSCG00000004194
73	ENPP3		1	ENSSSCG00000028817	100628173	NC_010443.4 :35364899-35412680
74	LAIR1	Artifactual duplication	6	ENSSSCG00000003273	100515837	NC_010448.3 :53542006-53550021			ENSSSCG00000003275
74	LAIR1		6	ENSSSCG00000003275	100525582	NC_010448.3 :53384741-53393180
78	CLEC1B	Artifactual duplication	5	ENSSSCG00000000650	100519776	NC_010447.4 :64695430-64702168			ENSSSCG00000000650
78	CLEC1B		5	ENSSSCG00000030479	100623580	NC_010447.4 :64722349-64729282
79	ABCG2	Artifactual duplication	8	ENSSSCG00000009213	397073	NC_010450.3 :140193291-140228765			ENSSSCG00000009213
79	ABCG2		8	ENSSSCG00000009215	100519855	NC_010450.3 :140116368-140124828
80	LGMN	Artifactual duplication	7	ENSSSCG00000002452	100154477	NC_010449.4 :120780920-120811629			ENSSSCG00000002452
80	LGMN		7	ENSSSCG00000002453	100154749	NW_003537624.2: 3201-204115
81	SP1	Artifactual duplication	5	ENSSSCG00000000272	397314	NC_010447.4 :19024967-19066431			ENSSSCG00000000272
81	SP1		5	Not Present	396575	NC_010447.2 :17144327-17185438
82	TNFRSF10A	Artifactual duplication	14	ENSSSCG00000009636	100156086	NC_010456.4 :7785333-7802865			ENSSSCG00000000272
82	TNFRSF10A		14	ENSSSCG00000030644	100153281	NC_010456.4 :7982446-8000054
82	TNFRSF10A		14	ENSSSCG00000021438	100624226	NC_010456.4 :8273251-8291060
82	TNFRSF10A		14	ENSSSCG00000009633	100738156	NC_010456.4 :8111554-8125585
82	TNFRSF10A		14	ENSSSCG00000009635
82	TNFRSF10A		14	Unassigned
83	IL24	Artifactual duplication	9	ENSSSCG00000015655	100621682	NC_010451.3 :73876965-73886994			ENSSSCG00000015655
83	IL24		9	ENSSSCG00000026151	100739374	NC_010451.3 :74003099-74018061
84	EMR2	Artifactual duplication	2	ENSSSCG00000013788	100517330	NC_010444.3 :64431999-64447457			ENSSSCG00000013788
84	EMR2		2	ENSSSCG00000013787	100516957	NC_010444.3 :64548711-64558296
85	RELT	Artifactual duplication	9	ENSSSCG00000014825	100516330	NC_010451.2 :8458707-8476095			ENSSSCG00000014824
85	RELT		9		100515961	NC_010451.3 :8497688-8515462
86	NAB2	Artifactual duplication	5	ENSSSCG00000000426	100157578	NC_010447.4 :24221637-24227686			ENSSSCG00000000426
86	NAB2		5	ENSSSCG00000000411	100511451	NC_010447.4 :23973504-23979393
86	NAB2		5	ENSSSCG00000022378	100625686	NW_003539542.2: 16206-58723
87	STAT5A	Artifactual duplication	12	ENSSSCG00000017402	397550	NC_010454.3 :20651661-20707449			ENSSSCG00000017402
87	STAT5A		12	ENSSSCG00000017408	100620438	NC_010454.3 :24574364-24584066
88	CTCF	Artifactual duplication	6	ENSSSCG00000024253	100624697	NC_010448.3 :25467984-25492771	Sequences in Unigene Ssc.6712 do not align in Ensembl build 9 but do in build 10.2.		NA
88	CTCF		6	ENSSSCG00000022293	100624248	NC_010448.3 :25504704-25552326
88	CTCF		Unassigned	ENSSSCG00000021678	100623274	NW_003613574.1: 27311-71035
89	COLEC10	Artifactual duplication	4	ENSSSCG00000029324	100620179	NC_010446.4 :20764512-2081459	Sequences in Unigene Ssc.47463 do not align in Ensembl build 9 but do in build 10.2.		NA
89	COLEC10		Unassigned	ENSSSCG00000023517	100622782	NW_003613454.1: 4506-171298
90	CD9	Artifactual duplication	5	ENSSSCG00000022230	397067	NC_010447.4 :66879690-66919302			ENSSSCG00000000710
90	CD9		5	ENSSSCG00000000710	100623380	NC_010447.4 :66975658-66991264
92	FCAR	Artifactual duplication	6	ENSSSCG00000003284	100144539	NC_010448.3 :53998781-54008014			ENSSSCG00000003284
92	FCAR		6	ENSSSCG00000024519	100623626	NC_010448.3 :53675841-53685640
93	ICOS	Artifactual duplication	15	ENSSSCG00000025042	733597	NC_010457.4 :118697582-118717448	Sequences in Unigene Ssc.15392 do not align in Ensembl build 9 but is in build 10.2.		NA
93	ICOS		Unassigned	ENSSSCG00000027623	100737922	NW_003538186.2: 65923-83685
94	IGF2R	Artifactual duplication	1	ENSSSCG00000004044	397214	NC_010443.4 :9168321-9271328			ENSSSCG00000004044
94	IGF2R		1	ENSSSCG00000004042	100158103	NC_010443.4 :9031193-9039621
94	IGF2R		1	ENSSSCG00000004043	100738607	NC_010443.4 :9022953-9029684
94	IGF2R		1	Not Present	100739014	NC_010443.4 :9093569-9105199
95	IL10RA	Artifactual duplication	9	ENSSSCG00000015085	100525654	NC_010451.3 :50364990-50377842			ENSSSCG00000015085
95	IL10RA		Unassigned	ENSSSCG00000028057	100622546	NW_003539806.2: 27744-99345
96	IL2RB	Artifactual duplication	Unassigned	ENSSSCG00000030572	100620077	NW_003538861.2: 4593-69096	Sequences in Unigene Ssc.44517 or Ssc.89958 do not align in Ensembl build 9 but are in build 10.2.		NA
96	IL2RB		5	ENSSSCG00000029668	100621776	NC_010447.4 :8231064-8246165
97	IL1R2	Artifactual duplication	3	ENSSSCG00000008163	100628112	NC_010445.3 :54901383-54919899			ENSSSCG00000008163
97	IL1R2		3	ENSSSCG00000028331	100516362	NC_010445.3 :54936284-54956340
98	ITGAM	Artifactual duplication	3	ENSSSCG00000007754	397459	NC_010445.3 :17652317-17668230			ENSSSCG00000007755
98	ITGAM		3	ENSSSCG00000007755	100739685	NC_010445.3 :17615248-17643868
98	ITGAM		3		100623210
99	KLRD1	Artifactual duplication	5	ENSSSCG00000000642	100622915	NC_010447.4 :64389732-64417812			ENSSSCG00000000642
99	KLRD1		5	Unassigned	100518661	NC_010447.4 :64448200-64458903
99	KLRD1		5	Unassigned	100519314	NC_010447.4 :64654466-64665156)
101	LRP1	Artifactual duplication	5	ENSSSCG00000000423	100514839	NC_010447.4 :24185724-24202333			ENSSSCG00000000423
101	LRP1		5	ENSSSCG00000023150	100627964	NC_010447.4 :24310441-24353161
102	NGFR	Artifactual duplication	12	ENSSSCG00000017548	100525607	NC_010454.3 :25702167-25722387			ENSSSCG00000017548
102	NGFR		12	ENSSSCG00000030064	100525950	NC_010454.3 :25792466-25867319
103	SLC3A2	Artifactual duplication	2	ENSSSCG00000022404	100144589	NC_010444.3 :8245295-8273052	Sequences in Unigene Ssc.2330 do not align in Ensembl build 9 but are in build 10.2.		NA
103	SLC3A2		Unassigned	ENSSSCG00000029574	100621105	NW_003540504.2 :1766-9510
105	ITGAD	Artifactual duplication	3	ENSSSCG00000024091	100521491	NC_010445.3 :17410223-17414972	Sequences in Unigene Ssc.76665 do not align in Ensembl build 9.		NA
105	ITGAD		3	Not Present	100626336	NC_010445.3 :17401356-17410465
106	TLR4	Artifactual duplication	1	ENSSSCG00000005503	399541	NC_010443.4 :289776058-289785087			ENSSSCG00000005503
106	TLR4		Unassigned	ENSSSCG00000024231	100620561	NW_003613313.1: 32418-59660
107	F13A1	Artifactual duplication	7	ENSSSCG00000024310	100153504	NC_010449.4 :3952954-4100208			ENSSSCG00000015654
107	F13A1		7	ENSSSCG00000025199	100625760	NC_010449.4 :3672241-3739360
108	GBP6	Artifactual duplication	4	ENSSSCG00000022397	100151963	NC_010446.4 :139453257-139485846			ENSSSCG00000006919
108	GBP6		4	ENSSSCG00000006919	100523310	NC_010446.4 :139280363-139299775
109	TRIM25	Artifactual duplication	12	ENSSSCG00000017614	100622285	NC_010454.3 :34136134-34153408			ENSSSCG00000017614
109	TRIM25		12	ENSSSCG00000029475	100737114	NC_010454.3 :34080929-34090648
110	NLRP2	Artifactual duplication	6	ENSSSCG00000003277	100516741	NC_010448.3 :53713891-53734346			ENSSSCG00000003277
110	NLRP2		6	ENSSSCG00000003279	100518019	NC_010448.3 :54156647-54182781
111	ILDR2	Artifactual duplication	4	ENSSSCG00000024118	100514957	NW_003537826.2: 14064-108391			ENSSSCG00000006317
111	ILDR2		4	ENSSSCG00000006317	100625556	NC_010446.4 :91745267-91776428
			4	ENSSSCG00000027354	Not Present
112	BTNL7	Artifactual duplication	7	ENSSSCG00000001451	100155994	NC_010449.4 :28989849-28999280	There are 3 Ensembl genes 00000001451, 00000001452 00000001447 for a Butyrophilin-like 7 homolog in bu		ENSSSCG00000001451
112	BTNL7		7	ENSSSCG00000001447	100513291	NC_010449.4 :28862960-28872392			ENSSSCG00000001452
113	TNIP3	Artifactual duplication	8	ENSSSCG00000009100	100522691	NC_010450.3 :110343237-110376534			ENSSSCG00000009100
113	TNIP3		8	ENSSSCG00000026698	100738704	NC_010450.3 :110440404-110473864
114	TFAP2B	Artifactual duplication	7	ENSSSCG00000025535	399526	NC_010449.4 :51210604-51235057			NA
114	TFAP2B		Unassigned	ENSSSCG00000028059	100626034	NW_003613009.1: 138786-244726
115	FOXN1	Artifactual duplication	18	ENSSSCG00000029194	100512558	NC_010460.3 :136152-150846			ENSSSCG00000017762
115	FOXN1		12	ENSSSCG00000017762	100625164	NC_010454.3 :46764318-46779018
115	FOXN1		12	ENSSSCG00000022921	Not Present
116	TNFAIP6	Artifactual duplication	15	ENSSSCG00000016396	100286870	NC_010457.4 :157132380-157151740			ENSSSCG00000016396
116	TNFAIP6		15	ENSSSCG00000023716	100738892	NC_010457.4 :90407-105514
117	AHCYL1	Artifactual duplication	4	Unassigned	100157229	NC_010446.2 :114698450-114736495			ENSSSCG00000006814
117	AHCYL1		Unassigned	ENSSSCG00000006816	100512899	NW_003537215.2: 56422-100779
118	FLG	Artifactual duplication	4	Unassigned	100513083	NC_010446.4 :105988472-106103347			NA
118	FLG		4	Unassigned	100512898	NC_010446.4 :105979429-105988147
119	KDM4C	Artifactual duplication	1	ENSSSCG00000005198	100517569	NC_010443.4 :240665778-240733478			ENSSSCG00000005197
119	KDM4C		Unassigned	ENSSSCG00000005197	100622077	NW_003538502.1: 17404-47236
120	LIMA1	Artifactual duplication	5	ENSSSCG00000015917	100137084	NC_010447.4 :16487730-16492647	Sequences in Unigene Ssc.2282 do not align in Ensembl build 9.2 but do in build 10.2f.		NA
120	LIMA1		5	ENSSSCG00000022766	100626371	NC_010447.4 :16557622-16599964
121	ZNF706	Artifactual duplication	4	ENSSSCG00000006061	100521722	NC_010446.4 :38717301-38724421			ENSSSCG00000006061
121	ZNF706		4	Not Present	100511877	NC_010446.4 :92006116-92006349
122	ZEB2	Artifactual duplication	15	ENSSSCG00000021343	100623074	NC_010457.4 :8034702-8047465			NA
122	ZEB2		1	Unassigned	100737455	NC_010443.4 :223820137-223852388
122	ZEB2		15	Unassigned	100739669	NC_010457.4 :7947139-8003932
123	TMPRSS3	Artifactual duplication	Unassigned	ENSSSCG00000025615	100620789	NW_003538261.2: 19115-32410			NA
123	TMPRSS3		13	ENSSSCG00000022568	100627826	NC_010455.4 :216115054-216136634
124	ADAM15	Artifactual duplication	4	ENSSSCG00000006533	100153483	NC_010446.4 :103518255-103529670			ENSSSCG00000006533
124	ADAM15		4	ENSSSCG00000026165	100623571	NW_003539346.2: 9118-38537
125	ATF6	Artifactual duplication	4	ENSSSCG00000006346	100158076	NC_010446.4: 96614364-96821283
125	ATF6		Unassigned	Unassigned	100626623	NW_003538975.2: 8945-71585
126	CEBPD	Artifactual duplication	4	ENSSSCG00000006276	100153946	NC_010446.4: 87368897-87543250
126	CEBPD		4	Not Present	100621023	NC_010446.4: 87370315-87610295	NCBI loci 100626976 is annotated as ATP1B4-like.
127	EFNA4	Artifactual duplication	4	ENSSSCG00000006532	100154710	NC_010446.4: 103512402-103517165			ENSSSCG00000006532
127	EFNA4		Unassigned	ENSSSCG00000027694	100623683	NW_003539346.2: 9118-38537
128	OAS1	Artifactual duplication	14	ENSSSCG00000009882	397570	NC_010456.4: 41260683-41266797			ENSSSCT00000010832	39194604-39205725
128	OAS1		14	Unassigned	Not Present				NA	39205540-39201488
129	ITFG1	Artifactual duplication	6	ENSSSCG00000029117	100624112	NC_010448.3: 32411472-32673831			ENSSSCG00000002845
129	ITFG1		Unassigned	Unassigned	100521970	NW_003537137.2: 17256-94954
130	ABCA1	Artifactual duplication	1	ENSSSCG00000005423	100519123	NC_010443.4 :275474322-275504841			ENSSSCG00000026173
130	ABCA1		1	Not Present	100152112	NC_010443.4 :275740055-275862794			ENSSSCG00000005423
131	TRIM45	Artifactual duplication	4	ENSSSCG00000006732	100623212	NC_010446.4: 113579025-113588528			?
131	TRIM45		Unassigned	ENSSSCG00000022121	100157373	NW_003613343.1 :16747-60503			?
133	TRIM37	Artifactual duplication	12	ENSSSCG00000023727	100518931	NC_010454.3: 36478921-36549640
133	TRIM37		12	ENSSSCG00000017648	100739276	NC_010454.3: 37114385-37162670
134	TRIM33	Artifactual duplication	4	ENSSSCG00000006757	100624599	NC_010446.4: 116244094-116351068
134	TRIM33		4	ENSSSCG00000024801	100516192	NW_003537414.2 : 8143-62526
135	SLC16A10	Artifactual duplication	1	ENSSSCG00000004417	100513770	NC_010443.4: 86714337-86737445
135	SLC16A10		Unassigned	ENSSSCG00000028450	100627081	Unassigned
136	UGGT1	Artifactual duplication	15	ENSSSCG00000015857	100155117	NC_010457.4: 65888637-65976876)
136	UGGT1		15	ENSSSCG00000029138	100737246	NC_010457.4: 65736069-65768393)
137	AHR	Artifactual duplication	9	ENSSSCG00000030484	396654	NC_010451.3: 95489561-95540852
137	AHR		9	ENSSSCG00000015364	100737319	NC_010451.3: 95356034-95390791
140	BAG4	Artifactual duplication	15	ENSSSCG00000015817	100738485	NC_010457.4: 55467859-55480349
140	BAG4		15	ENSSSCG00000027599	100738402	NC_010457.4: 55615558-55630450
141	BIRC6	Artifactual duplication	3	ENSSSCG00000008513	100049694	NC_010445.3: 113955617-114112354
141	BIRC6		3	Not Present	100737629	NC_010445.3: 114112396-114130572
142	BMP4	Artifactual duplication	1	ENSSSCG00000005045	100113425	NC_010443.4: 203773964-203777590
142	BMP4		1	ENSSSCG00000005046	100520993	NC_010443.4: 203838080-203843097
143	ZC3H12B	Artifactual duplication	X	ENSSSCG00000012367	100623018	NC_010461.4: 58337711-58368203
143	ZC3H12B		14	Not Present	100151923	NC_010456.1: 83406568-83412186
144	CYP26A1	Artifactual duplication	14	ENSSSCG00000010475	100124374	NC_010456.4: 114202039-114205509
144	CYP26A1		Unassigned	ENSSSCG00000021692	100739734	NW_003613487.1: 77833-82749
145	COL5A1	Artifactual duplication	1	ENSSSCG00000005751	397533	NC_010443.4: 308064240-308174334
145	COL5A1		1	ENSSSCG00000005750	100737434	NC_010443.4: 307780311-307851151
146	GZMAL	Artifactual duplication	16	ENSSSCG00000016902	100233183	NC_010458.3: 36366028-36375618
146	GZMAL		Unassigned	ENSSSCG00000027545	100620361	NW_003613233.1: 76249-232658
147	CSF3	Artifactual duplication	12	ENSSSCG00000017482	396839	NC_010454.3: 22732713-22734736
147	CSF3		12	ENSSSCG00000017488	100737548	NC_010454.3: 22792286-22794137
147	CSF3		Unassigned	ENSSSCG00000028071	100739005	NW_003538074.2: 36313-84454
148	BMP8A	Artifactual duplication	6	ENSSSCG00000030187	100516978	NC_010448.3: 88713830-88739468
148	BMP8A		6	ENSSSCG00000027920	100515668	NC_010448.3: 88407390-88449919
149	FOXB1	Artifactual duplication	1	ENSSSCG00000004581	100157849	NC_010443.4: 123862907-123863935	ENSSSCG00000004581 is listed as a pseudogene.
149	FOXB1		Unassigned	ENSSSCG00000021932	100626570	NW_003538755.2: 111510-141463
150	ICAM4	Artifactual duplication	2	ENSSSCG00000013654	100516594	NC_010444.3: 69443241-69444075
150	ICAM4		2	Unassigned	Not Present
151	CSF1R	Artifactual duplication	2	ENSSSCG00000014441	100517086	NC_010444.3: 157855538-157882072
151	CSF1R		2	ENSSSCG00000025399	100626362	NC_010444.2: 158524840-158579621	Loci 100626362 is erroneously annotated as beta-type platelet-derived growth factor receptor-like
152	GZMH	Artifactual duplication	7	ENSSSCG00000028985	100152450	NC_010449.4: 79994952-79998587
152	GZMH		7	ENSSSCG00000022894	100737588	NC_010449.4: 79812674-79816151
153	CTSG	Artifactual duplication	7	ENSSSCG00000024003	100154047	NC_010449.4: 79789520-79792159
153	CTSG		7	ENSSSCG00000027670	100739040	NC_010449.4: 80019100-80021739
154	GZMK	Artifactual duplication	16	ENSSSCG00000016901	100233185	NC_010458.3: 36320680-36329478
154	GZMK		Unassigned	ENSSSCG00000028415	Not present
155	MCPT3	Artifactual duplication	7	ENSSSCG00000001979	100739080	NC_010449.4: 80046855-80049806
155	MCPT3		7	ENSSSCG00000026750	100517351	NC_010449.4: 79761669-79764930
156	CMA1	Artifactual duplication	7	ENSSSCG00000001982	100156469	NC_010449.4: 80055362-80058448
156	CMA1		7	ENSSSCG00000028443	Not Present
157	APOBEC2	Artifactual duplication	7	ENSSSCG00000026127	100518202	NC_010449.4 :41660763-41675414
157	APOBEC2		7	ENSSSCG00000026725	100156477	NC_010449.4 :41472582-41487231
157	APOBEC2		Unassigned	ENSSSCG00000024365	100517662	NW_003613105.1: 73777-162589
158	SEMA3C	Artifactual duplication	9	ENSSSCG00000023784	100736872	NC_010451.3 :109781048-109803674
158	SEMA3C		9	ENSSSCG00000015404	100624508	NC_010451.3 :109601500-109737977
158	SEMA3C		13	ENSSSCG00000011398	Not Present		Ensembl gene for SEMA3F :ENSSSCG00000011398) on chromosome 13 is erroneously annotated as SEMA3C.
159	CCR2	Artifactual duplication	13	ENSSSCG00000024311	414372	NC_010455.4 :32532565-32538394
159	CCR2		13	ENSSSCG00000024270	100739117	NC_010455.4 :32365674-32366844
160	SLC25A6	Artifactual duplication	Unassigned	ENSSSCG00000026631	403155	NW_003541123.1 :4277-3301
160	SLC25A6		X	ENSSSCG00000012623	Not Present
161	DEFB1	Artifactual duplication	15	ENSSSCG00000027555	396819	NC_010457.4 :43276002-43277844
161	DEFB1		Unassigned	ENSSSCG00000020997	100620631	NW_003613575.1 :1888-47377
162	SLC10A2	Artifactual duplication	11	ENSSSCG00000026317	100625109	NC_010453.4 :78617382-78629178
162	SLC10A2		Unassigned	ENSSSCG00000025125	100049659	NW_003537616.2: 96991-116312
163	NLRP5	Artifactual duplication	6	ENSSSCG00000003316	100622751	NC_010448.3 :55666422-55699227
163	NLRP5		6	ENSSSCG00000028861	Not Present
164	SLC7A1	Artifactual duplication	11	ENSSSCG00000009324	503545	NC_010453.4 :6317578-6359913
164	SLC7A1		11	ENSSSCG00000029456	Not Present
165	CLNK	Artifactual duplication	8	Unassigned	100624787	NC_010450.3 :6016566-6049018
165	CLNK		Unassigned	ENSSSCG00000022448	100622911	NW_003541307.2 :7856-252113
166	BTN1A1L1	Artifactual duplication	7	ENSSSCG00000001447	100513291	NC_010449.4: 28862960-28872392
166	BTN1A1L1		7	ENSSSCG00000001451	100155994	NC_010449.4: 28989849-28999280
167	AAMP	Artifactual duplication	Unassigned	ENSSSCG00000016189	100621415	NW_003538787.1: 3339-22266
167	AAMP		15	ENSSSCG00000022313	100739540	NC_010457.4: 133443899-133448275
168	ALPI	Artifactual duplication	15	ENSSSCG00000024181	100521229	NC_010457.4: 146782481-146787098
168	ALPI		15	ENSSSCG00000028816	100737685	NC_010457.4: 146829982-146921818
169	ALPIL1	Artifactual duplication	11	ENSSSCG00000016283	100518213	NC_010457.4: 146868700-146873056
169	ALPIL1		11	Unassigned	100517850	NC_010457.4: 146984400-146988594
170	NOC2L	Artifactual duplication	6	ENSSSCG00000023973	100620738	NC_010448.3: 57881678-57898094
170	NOC2L		Unassigned	ENSSSCG00000027590	100623573	NW_003540743.2: 3644-59139
171	TAX1BP3	Artifactual duplication	11	ENSSSCG00000024171	100519729	NC_010453.4: 38136971-38138155
171	TAX1BP3		12	ENSSSCG00000017866	100515576	NC_010454.3: 51614252-51619121
172	EFR3A	Artifactual duplication	4	ENSSSCG00000005955	100739050	NC_010446.4: 9089631-9091976
172	EFR3A		Unassigned	ENSSSCG00000028165	100627646	NW_003537852.2: 37503-2205151
173	SF3A1	Artifactual duplication	14	ENSSSCG00000010002	100154850	NC_010456.4: 50400016-50419876
173	SF3A1		Unassigned	ENSSSCG00000029308	100738221	NW_003613365.1: 2834-54377
175	ZNF516	Artifactual duplication	1	ENSSSCG00000004859	100513639	NC_010443.4: 163898659-163953806
175	ZNF516		1	Unassigned	100737102	NC_010443.4: 163977140-163985363
176	DNMT3B	Artifactual duplication	17	ENSSSCG00000007252	100302109	NC_010459.4: 41299142-4132152
176	DNMT3B		17	Unassigned	100157873	NC_010459.1: 21648932-21672658
177	DNMT3A	Artifactual duplication	3	ENSSSCG00000029413	100037301	NC_010445.3: 120640567-120657717
177	DNMT3A		3	ENSSSCG00000028366	100622021	NC_010445.3: 120578586-120580205
178	EPG	Artifactual duplication	1	Unassigned	100519525	NW_003539273.2: 365-12159
178	EPG		1	ENSSSCG00000021072	100518639	NC_010443.4: 105703498-105798195
179	TMPRSS13	Artifactual duplication	9	ENSSSCG00000021548	100511523	NC_010451.3: 50282305-50326991
179	TMPRSS13		Unassigned	Unassigned	100622546	NW_003539806.2: 27744-99345
180	IL2RA	Artifactual duplication	10	ENSSSCG00000022849	396814	NC_010452.3: 71153916-71162729	Gene split into 2, actual gene sequence not duplicated.
180	IL2RA		10	ENSSSCG00000031058	Not present
181	PRKACB	Artifactual duplication	6	Unassigned	397494	Unassigned
181	PRKACB		6	ENSSSCG00000028494	100623446	NC_010448.3: 119810244-119812990
181	PRKACB		6	ENSSSCG00000025465	100623628	NC_010448.3: 119723934-119778027
182	SPINLW1	Artifactual duplication	17	ENSSSCG00000021267	100625954	NC_010459.4: 67809447-67814746
182	SPINLW1		17	Unassigned	100621087	NC_010459.4: 53499843-53503566,
183	TIGIT	Artifactual duplication	13	ENSSSCG00000029267	100624099	NC_010455.4: 155180548-155197313
183	TIGIT		Unassigned	ENSSSCG00000022772	100624651	NW_003613005.1: 17951-283266
184	TREML4	Artifactual duplication	7	Unassigned	Unassigned
184	TREML4		Unassigned	Unassigned	Unassigned
185	TRIM34	Artifactual duplication	9	ENSSSCG00000014672	100738479	NC_010451.3: 4711339-4720195
185	TRIM34		Unassigned	ENSSSCG00000027645	Not Present
185	IDI1	Artifactual duplication	10	ENSSSCG00000027363	100625049	NC_010452.3: 75367601-75369739
185	IDI1		10	ENSSSCG00000029066	100739304	NC_010452.3: 75599216-75601354
186	SETD5	Artifactual duplication	13	ENSSSCG00000011540	100152258	NC_010455.4: 72887394-72927661
186	SETD5		13	ENSSSCG00000011545	100739570	NC_010455.4: 72987071-73004554
187	VPS13C	Artifactual duplication	1	ENSSSCG00000025747	100625505	NC_010443.4: 121361273-121529178
187	VPS13C		1	ENSSSCG00000022027	100153796	NW_003613115.1: 19464-172829
188	UBR5	Artifactual duplication	4	ENSSSCG00000022479	100738301	NC_010446.4: 37744467-37826075
188	UBR5		4	ENSSSCG00000024130	100519253	NC_010446.4: 37533350-37584193
188	UBR5		4	ENSSSCG00000024200	100738240	NC_010446.4: 37526009-37533145
189	SEPSECS	Artifactual duplication	8	ENSSSCG00000025315	100622027	NC_010450.3: 19354149-19386943
189	SEPSECS		Unassigned	ENSSSCG00000028470	100623300	NW_003613217.1: 29565-287523
190	SLC25A28	Artifactual duplication	14	ENSSSCG00000010539	100622027	NC_010450.3: 19354149-19386943
190	SLC25A28		Unassigned	Not Present	100623300	NW_003613217.1: 29565-287523
191	GSTP1L1*	Artifactual duplication	2	ENSSSCG00000012901	100525731	NC_010444.3: 3724620-3731427
191	GSTP1L1*		2	ENSSSCG00000028107	100739508	NC_010444.3: 3630849-3637656
192	CDKN1A	Artifactual duplication	7	ENSSSCG00000022111	100152215	NC_010449.4: 37258079-37267161
192	CDKN1A		7	ENSSSCG00000001565	100623143	NW_003538406.2: 39300-44846
193	IDH3B	Artifactual duplication	17	ENSSSCG00000007173	733641	NC_010459.4: 37446330-37451309
193	IDH3B		Unassigned	ENSSSCG00000023782	100624447	NW_003539696.1: 14111-24678
194	PTPN3	Artifactual duplication	1	ENSSSCG00000005447	100737789	NC_010443.4: 280913350-280945166
194	PTPN3		1	ENSSSCG00000005449	100157184	NC_010443.4: 281053402-281103923
194	PTPN3		Unassigned	ENSSSCG00000025122	100622329	NW_003613108.1: 30592-102106
195	MED24	Artifactual duplication	12	ENSSSCG00000025676	100511100	NC_010454.3: 22707792-22730984
195	MED24		12	ENSSSCG00000029102	100736580	NC_010454.3: 22767042-22789915
196	AKR1E2	Artifactual duplication	10	ENSSSCG00000026214	733633	NC_010452.3: 72108983-72122113
196	AKR1E2		10	ENSSSCG00000029699	100738746	NC_010452.3: 71931877-71946383
197	AKR1C4	Artifactual duplication	10	ENSSSCG00000028982	654406	NC_010452.3: 72009208-72022624
197	AKR1C4		10	ENSSSCG00000025277	100144511	NC_010452.3: 71747464-71761328
198	MED24	Artifactual duplication	12	ENSSSCG00000025676	100736580	NC_010454.3: 22767042-22789915
198	MED24		12	ENSSSCG00000029102	100511100	NC_010454.3: 22707792-22730984
199	ABCF1	Artifactual duplication	7	ENSSSCG00000001346	100144452	NC_010449.4: 26795928-26813042
199	ABCF1		Unassigned	ENSSSCG00000001370	100736867	NW_003540302.2: 9564-30713
200	C1orf43	Artifactual duplication	4	ENSSSCG00000006554	100739616	NC_010446.4: 104437044-104447937
200	C1orf43		Unassigned	ENSSSCG00000023805	Not Present
201	CDKN3	Artifactual duplication	1	ENSSSCG00000005047	397589	NC_010443.4: 204290095-204304621
201	CDKN3		1	ENSSSCG00000027884	100625233	NW_003613034.1: 204975-247687
202	EPG5	Artifactual duplication	1	ENSSSCG00000021072	100518639	NC_010443.4: 105703498-105798195
202	EPG5		Unassigned	Unassigned	100519525	NW_003539273.2: 365-12159
203	NEBL	Artifactual duplication	10	ENSSSCG00000011090	100522395	NC_010452.3: 59371520-59714530
203	NEBL		Unassigned	ENSSSCG00000027311	100624772	NW_003538565.2: 440-27085
204	PLEKHA5	Artifactual duplication	5	ENSSSCG00000000588	100523186	NC_010447.4: 57056542-57298868
204	PLEKHA5		Unassigned	ENSSSCG00000021792	100625996	NW_003538972.2: 3356-81071
205	ACSS3	Artifactual duplication	5	ENSSSCG00000000939	100512104	NC_010447.4: 105195287-105368506	Part of gene is duplicated within ENSSSCG00000000939.
205	ACSS3		5	ENSSSCG00000000939	100511383	NC_010447.4: 105215023-105220570
206	FAM120C	Artifactual duplication	X	ENSSSCG00000030919	100517625	NC_010461.4: 52507081-52554605
206	FAM120C		X	ENSSSCG00000012330	100739782	NC_010461.4: 52623154-52712448
206	FAM120C		X	Not Present	100153571	NC_010461.4: 52748308-52757643
207	CD2AP	Artifactual duplication	3	ENSSSCG00000030197	100620861	NC_010445.3: 91976661-91990576
207	CD2AP		7	Not Present	100154585	NC_010449.4: 48875447-48952253
207	CD2AP		Unassigned	ENSSSCG00000024466	100627990	NW_003613203.1: 47819-119311
208	POLR3B	Artifactual duplication	5	ENSSSCG00000026193	100521623	NC_010447.4: 13688063-13731205
208	POLR3B		5	Unassigned	100737037	NC_010447.4: 13821206-13827735
209	CCP110	Artifactual duplication	3	ENSSSCG00000023829	100623654	NC_010445.3: 26878482-26899493
209	CCP110		Unassigned	ENSSSCG00000022588	100623298	NW_003613047.1: 23995-59963
210	RFTN2	Artifactual duplication	15	ENSSSCG00000020929	733581	NC_010457.3: 108055470-108095530
210	RFTN2		15	ENSSSCG00000024271	100739471	NC_010457.4: 112604378-112613654
211	ST6GALNAC2	Artifactual duplication	12	ENSSSCG00000017177	100518510	NC_010454.3: 4790373-4806911
211	ST6GALNAC2		12	Unassigned	100738453	NC_010454.3: 4605294-4610660
212	SCLT1	Artifactual duplication	8	ENSSSCG00000029943	100518025	NC_010450.3: 103062908-103140890
212	SCLT1		8	ENSSSCG00000009070	100736852	NC_010450.3: 102670409-102752267
212	SCLT1		8	Not present	100737028	NC_010450.3: 102847007-102894463
213	MTMR8	Artifactual duplication	X	ENSSSCG00000023862	100514746	NC_010461.4: 57427863-57536732
213	MTMR8		15	ENSSSCG00000024010	100514555	NC_010457.4: 43482900-43621134
214	ZUFSP	Artifactual duplication	1	ENSSSCG00000004263	100156556	NC_010443.4: 50213031-50234411
214	ZUFSP		1	ENSSSCG00000029995	100524777	NW_003541035.2: 309-62372
214	ZUFSP		1	ENSSSCG00000027649	Unassigned	Unassigned
215	SLIT2	Artifactual duplication	8	ENSSSCG00000008749	100515495	NC_010450.3: 15355428-15443818
215	SLIT2		Unassigned	Unassigned	100515328	NW_003538158.1: 1352-42403
216	CDC25A	Artifactual duplication	13	ENSSSCG00000021494	100737380	NC_010455.4: 34164881-34190014
216	CDC25A		Unassigned	ENSSSCG00000029614	100623501	NW_003538529.2: 7457-98735
217	FIG4	Artifactual duplication	1	ENSSSCG00000004405	100511669	NC_010443.4: 84995954-85027999
217	FIG4		Unassigned	ENSSSCG00000029306	100625995	NW_003538831.2: 21071-70058
218	IPO13	Artifactual duplication	6	ENSSSCG00000029430	100624339	NC_010448.3: 154970108-154990210
218	IPO13		6	ENSSSCG00000027640	100624427	NC_010448.3: 154644786-154662176
219	SLC6A6	Artifactual duplication	13	ENSSSCG00000011600	100154545	NC_010455.4: 77572750-77606188
219	SLC6A6		Unassigned	ENSSSCG00000028099	100622900	NW_003537683.2: 25804-29553
220	MKL2	Artifactual duplication	3	ENSSSCG00000023626	100626042	NC_010445.3: 30043706-30116214
220	MKL2		Unassigned	ENSSSCG00000024033	100626101	NW_003540447.2: 812-17350
221	REST	Artifactual duplication	8	ENSSSCG00000023357	100520754	NC_010450.3: 57444147-57459517
221	REST		8	ENSSSCG00000008893	100621006	NC_010450.3: 58976276-58989075
222	ATL3	Artifactual duplication	2	ENSSSCG00000013054	100512265	NC_010444.3: 7615362-7645486
222	ATL3		10	ENSSSCG00000029417	100739201	NC_010452.3: 9816334-9822232
223	FADD	Artifactual duplication	2	ENSSSCG00000029328	595129	NC_010444.3: 1388619-1389394
223	FADD		2	ENSSSCG00000030888	100737955	NC_010444.3: 1564076-1567899
224	PHACTR2	Artifactual duplication	1	ENSSSCG00000004132	100524350	NC_010443.4: 23833470-23938612
224	PHACTR2		1	ENSSSCG00000004130	100627735	NC_010443.4: 23781946-23823443
225	KLHL22	Artifactual duplication	14	ENSSSCG00000010108	100156352	NC_010456.4: 54171733-54205599
225	KLHL22		14	ENSSSCG00000025968	100737324	NC_010456.4: 54337304-54451824
226	HIPK2	Artifactual duplication	18	ENSSSCG00000026733	100736740	NC_010460.3: 10581956-10670433
226	HIPK2		18	ENSSSCG00000025850	100627515	NC_010460.3: 10442643-10475712
227	RBBP8	Artifactual duplication	Unassigned	ENSSSCG00000025851	100624332	NW_003613219.1: 48461-111982
227	RBBP8		6	ENSSSCG00000024419	100621518	NC_010448.3: 100453623-100534618)
228	PGM2	Artifactual duplication	Unassigned	ENSSSCG00000023359	100522261	NC_010450.3: 30718198-30753497
228	PGM2		8	ENSSSCG00000008773	100621406	NW_003537389.2: 7682-36974
229	STXBP5	Artifactual duplication	1	ENSSSCG00000004113	100152912	NC_010443.4: 20542897-20705788
229	STXBP5		Unassigned	ENSSSCG00000024472	100739682	NW_003538496.2: 44971-183517
230	PTPRJ	Artifactual duplication	2	ENSSSCG00000023709	100524973	NC_010444.3: 15633452-15690251
230	PTPRJ		2	Unassigned	100739801	NC_010444.3: 15832343-15894840
231	ABR	Artifactual duplication	12	ENSSSCG00000017804	100522463	NC_010454.3: 48950684-49028674,
231	ABR		12	Not Present	100621549	NC_010454.3: 49033778-49039180
232	GOLGA2	Artifactual duplication	1	ENSSSCG00000005643	100152721	NC_010443.4: 302693136-302710462
232	GOLGA2		Unassigned	ENSSSCG00000030356	100620424	NW_003538110.2: 46665-126154
233	ASNSD1	Artifactual duplication	15	ENSSSCG00000016041	100513955	NC_010457.4: 104766539-104771702
233	ASNSD1		15	ENSSSCG00000028832	100737189	NC_010457.4: 105299223-105309291
234	ZFAND5	Artifactual duplication	1	ENSSSCG00000005264	100048933	NC_010443.4: 252229611-252235778
234	ZFAND5		Unassigned	ENSSSCG00000030268	100737314	NW_003613284.1: 34-10397
236	GSPT1	Artifactual duplication	3	ENSSSCG00000021118	100517817	NC_010445.3: 32029961-32033546
236	GSPT1		3	Unassigned	100518480	NW_003538729.2: 69311-97260
237	EVI5	Artifactual duplication	4	ENSSSCG00000006901	100519143	NC_010446.4: 136066956-136225689
237	EVI5		Unassigned	ENSSSCG00000021177	100622995	NW_003613371.1: 33745-136820
238	FAM40A	Artifactual duplication	4	ENSSSCG00000006813	100510902	NC_010446.4: 120531376-120550714
238	FAM40A		Unassigned	ENSSSCG00000029768	100621303	NW_003537215.2: 56422-100779
239	PAF1	Artifactual duplication	14	ENSSSCG00000010707	100514194	NC_010456.4: 143692136-143697914
239	PAF1		6	ENSSSCG00000022442	100625528	NC_010448.3: 43908154-43923373
240	HIF1A	Artifactual duplication	1	ENSSSCG00000005096	396696	NC_010443.4: 212130958-212179888
240	HIF1A		1	Unassigned	100520944	NC_010443.4: 211935041-211974585
241	SLC38A2	Artifactual duplication	5	ENSSSCG00000000809	100738862	NC_010447.4: 80074930-80087680
241	SLC38A2		5	ENSSSCG00000000808	100525644	NC_010447.4: 80036344-80050523
242	WDR37	Artifactual duplication	10	ENSSSCG00000029602	100625330	NC_010452.3: 75496194-75535098
242	WDR37		10	ENSSSCG00000023675	100625835	NC_010452.3: 75322822-75361673
243	RUNX1	Artifactual duplication	13	ENSSSCG00000012051	100512633	NC_010455.4: 208205560-208300127
243	RUNX1		Unassigned	ENSSSCG00000022755	100623508	NW_003539830.2: 63946-192303
244	HNRNPR	Artifactual duplication	6	ENSSSCG00000023761	100620404	NC_010448.3: 75260319-75262018	Error, Ensembl gene ENSSSCG00000023761 is erroneously annotated as A1CF.
244	HNRNPR		Unassigned	ENSSSCG00000028563	100520387	NW_003537581.1: 43649-96696
245	KLHDC10	Artifactual duplication	18	ENSSSCG00000027131	100739403	NC_010460.3: 19582868-19625978
245	KLHDC10		Unassigned	ENSSSCG00000016561	100624331	NW_003537690.2: 11170-102400
246	AIM1	Artifactual duplication	1	ENSSSCG00000004371	100521168	NC_010443.4: 81997180-82060063
246	AIM1		Unassigned	ENSSSCG00000021109	100627808	NW_003537191.2: 61673-159807
247	KIAA1033	Artifactual duplication	5	ENSSSCG00000000840	100520136	NC_010447.4: 82604174-82645877
247	KIAA1033		5	ENSSSCG00000030508	100737665	NC_010447.4: 82860871-82871742
248	MYD88	Artifactual duplication	13	ENSSSCG00000011251	396646	NC_010455.4: 25181100-25183718
248	MYD88		Unassigned	ENSSSCG00000022737	100627210	NW_003541080.2: 7670-32322
249	C18orf8	Artifactual duplication	Unassigned	ENSSSCG00000026851	100627553	NW_003613329.1: 435-14201
249	C18orf8		6	ENSSSCG00000020994	100621824	NC_010448.3: 100865710-100872445
249	C18orf8		6	ENSSSCG00000021338	100739220	NC_010448.3: 101000491-101001998
250	UBE2D2	Artifactual duplication	8	ENSSSCG00000024306	780418	NC_010450.3: 127420968-127431762
250	UBE2D2		8	ENSSSCG00000029822	100523265	NC_010450.3: 127177084-127205918
251	UFM1	Artifactual duplication	Unassigned	ENSSSCG00000021299	100624456
251	UFM1		11	Unassigned	100522509	NC_010453.4: 13836959-13852220
252	CAPZA1	Artifactual duplication	4	ENSSSCG00000006775	100037957	NC_010446.4: 117802093-117816637
252	CAPZA1		4	Not present	100737138	NC_010446.4: 117854627-117891287
253	KIAA0513	Artifactual duplication	6	ENSSSCG00000002666	100513926	NC_010448.3: 4158817-4161410
253	KIAA0513		6	Not present	100515140	NC_010448.3: 4160568-4206357
254	VPS26B	Artifactual duplication	9	ENSSSCG00000025707	100192441	NC_010451.3: 67482521-67487024
254	VPS26B		9	ENSSSCG00000015261	100738900	NC_010451.3: 67371392-67384868
255	HNRNPA2B1	Artifactual duplication	18	Unassigned	100521762	NC_010460.3: 50980502-50990995
255	HNRNPA2B1		15	ENSSSCG00000015836	100511785	NC_010457.4: 59713392-59811895
256	EMILIN2	Artifactual duplication	6	Unassigned	100522875	NC_010448.3: 96661682-96676839
256	EMILIN2		6	ENSSSCG00000003694	100738076	NC_010448.3: 96738789-96792557
257	PLD3	Artifactual duplication	6	ENSSSCG00000025109	100739715	NC_010448.3: 44511277-44516457
257	PLD3		6	Unassigned	100625322	NC_010448.3: 44411062-44414248
257	PLD3		6	ENSSSCG00000021917	100625431	NC_010448.3: 44413228-44419451
258	CSF1	Artifactual duplication	4	ENSSSCG00000026832	396599	NC_010446.4: 120592959-120605764
258	CSF1		4	ENSSSCG00000006815	100513084	NW_003538169.2: 10731-23546
261	STAG1	Artifactual duplication	13	ENSSSCG00000011652	100525610	NC_010455.4: 84691737-84783432
261	STAG1		13	ENSSSCG00000022885	100738230	NC_010455.4: 84930085-85088477
261	STAG1		13	ENSSSCG00000028601	100738182	NC_010455.4: 84784168-84859371
262	USP34	Artifactual duplication	3	ENSSSCG00000008382	100625426	NC_010445.3: 84574311-84666326
262	USP34		3	ENSSSCG00000008382	100625967	NC_010445.3: 84382219-84514438
262	USP34		3	ENSSSCG00000028831	100524738	NC_010445.3: 84214129-84325244
263	DENND2D	Artifactual duplication	4	ENSSSCG00000006797	100154003	NC_010446.4: 119501165-119515710
263	DENND2D		4	ENSSSCG00000025704	100157652	NC_010446.4: 119298856-119316330
264	SPG20	Artifactual duplication	11	ENSSSCG00000009353	100739245	NC_010453.4: 12230870-12255656
264	SPG20		11	ENSSSCG00000024635	100152415	NC_010453.4: 12264194-12281378
265	HIF1AN	Artifactual duplication	14	ENSSSCG00000010555	100155854	NC_010456.4: 121295797-121306943
265	HIF1AN		4	ENSSSCG00000006167	100513467	NC_010446.4: 63895922-63907062
266	NDEL1	Artifactual duplication	12	ENSSSCG00000017986	100511592	NC_010454.3: 56296936-56336396
266	NDEL1		12	ENSSSCG00000024527	100739126	NC_010454.3: 56077596-56115655
267	DISP1	Artifactual duplication	10	ENSSSCG00000030398	100737364	NC_010452.3: 13883889-13937644	Ensembl gene ENSSSCG00000030398 and NCBI loci erroneusly annotated as a pseudogene.
267	DISP1		Unassigned	Unassigned	100625017	NW_003613570.1: 5898-19616
268	PSMD3	Artifactual duplication	12	ENSSSCG00000022740	100512253	NC_010454.3: 22744275-22746179
268	PSMD3		12	ENSSSCG00000017489	100515234	NC_010454.3: 22802758-22818546
268	PSMD3		12	Unassigned	100737459	NW_003538074.2: 3405-84454
269	ADAM10	Artifactual duplication	1	ENSSSCG00000004595	397345	NC_010443.4: 125476146-125527319
269	ADAM10		1	Unassigned	100736984	NC_010443.4: 125332779-125381916
270	GLUD1	Artifactual duplication	14	ENSSSCG00000010368	100157162	NC_010456.4: 95361081-95397604
270	GLUD1		14	Unassigned	100736902	NC_010456.4: 95222839-95225315
271	RNF20	Artifactual duplication	Unassigned	ENSSSCG00000029529	100625036	NW_003613094.1: 16061-155823
271	RNF20		1	ENSSSCG00000005399	100154259	NC_010443.4: 271840811-271868016
272	CAND1	Artifactual duplication	5	ENSSSCG00000024510	100514460	NC_010447.4: 109817058-109855640
272	CAND1		5	ENSSSCG00000028869	100154069	NC_010447.4: 34956247-34995104
273	KHDRBS1	Artifactual duplication	6	ENSSSCG00000023122	100627011	NC_010448.3: 82393592-82421718
273	KHDRBS1		6	ENSSSCG00000027436	100739434	NC_010448.3: 82556730-82566465
274	ADAM17	Artifactual duplication	3	ENSSSCG00000008639	397343	NC_010445.3: 135176533-135222632
274	ADAM17		3	ENSSSCG00000008641	100738598	NC_010445.3: 135086660-135122453
275	GSR	Artifactual duplication	15	ENSSSCG00000015844	396625	NC_010457.4: 61755051-61806796
275	GSR		15	ENSSSCG00000025762	100736920	NC_010457.4: 61814674-61828683
276	MIS18BP1	Artifactual duplication	Unassigned	ENSSSCG00000028815	100627302	NW_003538105.2: 1934-29107
276	MIS18BP1		1	ENSSSCG00000004999	100620483	NC_010443.4: 195191188-195218690
277	ZNFX1	Artifactual duplication	Unassigned	ENSSSCG00000024333	100626353	NW_003541058.2: 2203-46341
277	ZNFX1		17	ENSSSCG00000030108	100624243	NC_010459.4: 57190509-57222274
278	ANKRD11	Artifactual duplication	6	ENSSSCG00000022410	100627188	NC_010448.3: 758721-773232
278	ANKRD11		6	Unassigned	100627933	NC_010448.3: 936924-938167
279	CIC	Artifactual duplication	6	ENSSSCG00000003030	100515732	NC_010448.3: 45533994-45547304
279	CIC		6	Unassigned	100514052	NC_010448.3: 45559490-45571454
280	DOCK4	Artifactual duplication	18	ENSSSCG00000028511	100520706	NC_010460.3: 36256465-36694907
280	DOCK4		18	ENSSSCG00000016648	100737522	NC_010460.3: 36768250-36884711
281	EFTUD1	Artifactual duplication	7	ENSSSCG00000024978	100155652	NW_003613248.1: 6009-226182
281	EFTUD1		7	ENSSSCG00000001792	100739154	NC_010449.4: 56401103-56468126
282	PARP4	Artifactual duplication	Unassigned	ENSSSCG00000021243	100738726	NW_003537495.2: 4089-44808
282	PARP4		11	ENSSSCG00000022957	100626565	NC_010453.4: 87072389-87139100
283	DCAF12	Artifactual duplication	10	ENSSSCG00000010986	100523013	NC_010452.3: 36861485-36902438
283	DCAF12		10	ENSSSCG00000024384	100626236	NC_010452.3: 37073539-37083795
284	EIF5L	Artifactual duplication	Unassigned	ENSSSCG00000027421	100522498	NW_003538960.2: 30283-31926
284	EIF5L		6	Unassigned	100625153	NC_010448.3: 137319490-137326609
285	ACSL5	Artifactual duplication	14	ENSSSCG00000030645	100627133	NC_010456.4: 133693468-133751489
285	ACSL5		14	ENSSSCG00000029075	100157521	NC_010456.4: 134049214-134096512
286	CAPZA2	Artifactual duplication	18	ENSSSCG00000024886	100517869	NC_010460.3: 31363726-31412413
286	CAPZA2		Unassigned	ENSSSCG00000026942	100737289	NW_003539486.2: 13477-77459
286	CAPZA2		18	ENSSSCG00000028113	100037958	NC_010460.3: 31261838-31290367
287	PHIP	Artifactual duplication	1	ENSSSCG00000004473	100155644	NC_010443.4: 97888855-98015436
287	PHIP		1	ENSSSCG00000022323	100512752	NW_003613394.1: 9604-74725	NCBI loci is annotated as a pseudogene.
288	RAB11FIP5	Artifactual duplication	15	ENSSSCG00000021283	100622743	NC_010457.4: 138277942-138365779
288	RAB11FIP5		3	ENSSSCG00000022162	100625740	NC_010445.3: 72860317-72902105
289	ICAM1	Artifactual duplication	2	ENSSSCG00000013655	396750	NC_010444.3: 69431462-69442072
289	ICAM1		2	ENSSSCG00000013655	100516245	NC_010444.3: 69553394-69557334
290	SEC22B	Artifactual duplication	4	ENSSSCG00000020964	100157002	NC_010446.4: 110848653-110868689,
290	SEC22B		Unassigned	ENSSSCG00000021049	100739197	NW_003538287.2: 72083-267000
291	ANO10	Artifactual duplication	13	ENSSSCG00000011296	100511155	NC_010455.4: 29596445-29791494
291	ANO10		13	Unassigned	100737262	NC_010455.4: 29409670-29478685
292	CLSTN1	Artifactual duplication	6	ENSSSCG00000003396	100520617	NC_010448.3: 63974208-64051547
292	CLSTN1		Unassigned	ENSSSCG00000030549	100620360	NW_003537729.2: 7830-152298
293	COMMD6	Artifactual duplication	11	Unassigned	100623421	NC_010453.4: 52411252-52432364
293	COMMD6		Unassigned	ENSSSCG00000023882	100621242	NW_003613182.1: 22344-41210
294	FBXO33	Artifactual duplication	1	ENSSSCG00000004984	100157705	NC_010443.4: 188199939-188209535
294	FBXO33		1	ENSSSCG00000004989	100525499	NC_010443.4: 188588682-188627282
295	GTPBP4	Artifactual duplication	10	ENSSSCG00000028602	100625226	NC_010452.3: 75547092-75565728
295	GTPBP4		10	ENSSSCG00000029922	100625133	NC_010452.3: 75379790-75399190
296	NUP107	Artifactual duplication	5	ENSSSCG00000030495	100516909	NC_010447.4: 35742826-35754369
296	NUP107		5	ENSSSCG00000000486	100739054	NC_010447.4: 35773650-35824893
297	DDX23	Artifactual duplication	Unassigned	ENSSSCG00000027789	100522930	NW_003540140.2: 6086-27773
297	DDX23		5	Unassigned	100737526	NC_010447.4: 15182739-15185389)
298	DOCK10	Artifactual duplication	15	ENSSSCG00000016237	100512141	NC_010457.4: 139929518-140211235
298	DOCK10		Unassigned	ENSSSCG00000022918	100622678	NW_003613523.1: 55218-581586
