# Supplementary material for: Structural and functional annotation of the porcine immunome
Source: BMC Genomics. 2013 May 15;14:332. doi: 10.1186/1471-2164-14-332 (PMC3658956; doi:10.1186/1471-2164-14-332)
Supplement: Additional file 5: Table S5 — List of datasets used in immune response clustering analysis. [file 1471-2164-14-332-S5.xlsx]

## Sheet: Suppl Table 4-IR Datasets
Supplementary Table 5. List of Datasets used in Immune Response Analyses
Order#	dataset_code*	Tissue_Tag**	Treat_Tag***	Time_Tag****
1	E-MEXP-1350	MP.ALV	Ctrl	0.Hpi
2	E-MEXP-1350	MP.ALV	Ctrl	1.Hpi
7	E-MEXP-1350	MP.ALV	Ctrl2	1.Hpi
11	E-MEXP-1350	MP.ALV	PRRSV	1.Hpi
12	E-MEXP-1350	MP.ALV	PRRSV	1.Hpi
3	E-MEXP-1350	MP.ALV	Ctrl	3.Hpi
8	E-MEXP-1350	MP.ALV	Ctrl2	3.Hpi
13	E-MEXP-1350	MP.ALV	PRRSV	3.Hpi
14	E-MEXP-1350	MP.ALV	PRRSV	3.Hpi
4	E-MEXP-1350	MP.ALV	Ctrl	6.Hpi
15	E-MEXP-1350	MP.ALV	PRRSV	6.Hpi
16	E-MEXP-1350	MP.ALV	PRRSV	6.Hpi
17	E-MEXP-1350	MP.ALV	PRRSV	6.Hpi
5	E-MEXP-1350	MP.ALV	Ctrl	9.Hpi
9	E-MEXP-1350	MP.ALV	Ctrl2	9.Hpi
18	E-MEXP-1350	MP.ALV	PRRSV	9.Hpi
19	E-MEXP-1350	MP.ALV	PRRSV	9.Hpi
6	E-MEXP-1350	MP.ALV	Ctrl	12.Hpi
10	E-MEXP-1350	MP.ALV	Ctrl2	12.Hpi
20	E-MEXP-1350	MP.ALV	PRRSV	12.Hpi
21	E-MEXP-1350	MP.ALV	PRRSV	12.Hpi
24	E-MTAB-505	MP.LR	NIF	0.Hpi
25	E-MTAB-505	MP.LR	NIF	0.Hpi
26	E-MTAB-505	MP.LR	NIF	0.Hpi
27	E-MTAB-505	MP.LR	PRRSV	0.Hpi
28	E-MTAB-505	MP.LR	PRRSV	16.Hpi
29	E-MTAB-505	MP.LR	PRRSV	24.Hpi
30	E-MTAB-505	MP.LR	PRRSV	30.Hpi
31	E-MTAB-505	MP.LR	PRRV.H2	2.Hpi
32	E-MTAB-505	MP.LR	PRRV.H2	2.Hpi
33	E-MTAB-505	MP.LR	PRRV.H2	2.Hpi
34	E-MTAB-505	MP.LR	PRRV.H2	4.Hpi
35	E-MTAB-505	MP.LR	PRRV.H2	4.Hpi
36	E-MTAB-505	MP.LR	PRRV.H2	8.Hpi
37	E-MTAB-505	MP.LR	PRRV.H2	8.Hpi
38	E-MTAB-505	MP.LR	PRRV.H2	8.Hpi
39	E-MTAB-505	MP.LR	PRRV.H2	12.Hpi
40	E-MTAB-505	MP.LR	PRRV.H2	12.Hpi
41	E-MTAB-505	MP.LR	PRRV.H2	12.Hpi
42	E-MTAB-505	MP.LR	PRRV.H2	16.Hpi
43	E-MTAB-505	MP.LR	PRRV.H2	16.Hpi
44	E-MTAB-505	MP.LR	PRRV.H2	24.Hpi
45	E-MTAB-505	MP.LR	PRRV.H2	24.Hpi
46	E-MTAB-505	MP.LR	PRRV.H2	30.Hpi
47	E-MTAB-505	MP.PT	NIF	0.Hpi
48	E-MTAB-505	MP.PT	NIF	0.Hpi
49	E-MTAB-505	MP.PT	NIF	0.Hpi
50	E-MTAB-505	MP.PT	PRRSV	2.Hpi
51	E-MTAB-505	MP.PT	PRRSV	4.Hpi
52	E-MTAB-505	MP.PT	PRRV.H2	2.Hpi
53	E-MTAB-505	MP.PT	PRRV.H2	2.Hpi
54	E-MTAB-505	MP.PT	PRRV.H2	4.Hpi
55	E-MTAB-505	MP.PT	PRRV.H2	4.Hpi
56	E-MTAB-505	MP.PT	PRRV.H2	8.Hpi
57	E-MTAB-505	MP.PT	PRRV.H2	8.Hpi
58	E-MTAB-505	MP.PT	PRRV.H2	8.Hpi
59	E-MTAB-505	MP.PT	PRRV.H2	12.Hpi
60	E-MTAB-505	MP.PT	PRRV.H2	12.Hpi
61	E-MTAB-505	MP.PT	PRRV.H2	12.Hpi
62	E-MTAB-505	MP.PT	PRRV.H2	16.Hpi
63	E-MTAB-505	MP.PT	PRRV.H2	16.Hpi
64	E-MTAB-505	MP.PT	PRRV.H2	16.Hpi
65	E-MTAB-505	MP.PT	PRRV.H2	24.Hpi
66	E-MTAB-505	MP.PT	PRRV.H2	24.Hpi
67	E-MTAB-505	MP.PT	PRRV.H2	24.Hpi
68	E-MTAB-505	MP.PT	PRRV.H2	30.Hpi
69	E-MTAB-505	MP.PT	PRRV.H2	30.Hpi
70	E-MTAB-505	MP.PT	PRRV.H2	30.Hpi
71	GSE30956	MP.BMD	LPS.L1	0.Hpi
72	GSE30956	MP.BMD	LPS.L1	0.Hpi
73	GSE30956	MP.BMD	LPS.L1	2.Hpi
74	GSE30956	MP.BMD	LPS.L1	2.Hpi
75	GSE30956	MP.BMD	LPS.L1	7.Hpi
76	GSE30956	MP.BMD	LPS.L1	7.Hpi
77	GSE30956	MP.BMD	LPS.L1	24.Hpi
78	GSE30956	MP.BMD	LPS.L1	24.Hpi
79	GSE30956	MP.BMD	LPS.L4	0.Hpi
80	GSE30956	MP.BMD	LPS.L4	0.Hpi
81	GSE30956	MP.BMD	LPS.L4	2.Hpi
82	GSE30956	MP.BMD	LPS.L4	2.Hpi
83	GSE30956	MP.BMD	LPS.L4	7.Hpi
84	GSE30956	MP.BMD	LPS.L4	7.Hpi
85	GSE30956	MP.BMD	LPS.L4	24.Hpi
86	GSE30956	MP.BMD	LPS.L4	24.Hpi
87	GSE30956	MP.BMD	LPS.L5	0.Hpi
88	GSE30956	MP.BMD	LPS.L5	0.Hpi
90	GSE30956	MP.BMD	LPS.L5	2.Hpi
91	GSE30956	MP.BMD	LPS.L5	7.Hpi
92	GSE30956	MP.BMD	LPS.L5	7.Hpi
93	GSE30956	MP.BMD	LPS.L5	24.Hpi
94	GSE30956	MP.BMD	LPS.L5	24.Hpi
105	Roslin_pregnant_gilts	LN.D	CTR	6Dpi
97	Roslin_pregnant_gilts	LN.BC	CTR	13.Dpi
106	Roslin_pregnant_gilts	LN.D	CTR	13.Dpi
107	Roslin_pregnant_gilts	LN.D	CTR	27.Dpi
98	Roslin_pregnant_gilts	LN.BC	CTR	48.Dpi
108	Roslin_pregnant_gilts	LN.D	CTR	48.Dpi
99	Roslin_pregnant_gilts	LN.BC	PRRSV	6Dpi
109	Roslin_pregnant_gilts	LN.D	PRRSV	6Dpi
96	Roslin_pregnant_gilts	LN.BC	PRRSV	6Dpi
110	Roslin_pregnant_gilts	LN.D	PRRSV	6Dpi
95	Roslin_pregnant_gilts	LN.D	PRRSV	6Dpi
100	Roslin_pregnant_gilts	LN.BC	PRRSV	13.Dpi
111	Roslin_pregnant_gilts	LN.D	PRRSV	13.Dpi
101	Roslin_pregnant_gilts	LN.BC	PRRSV	13.Dpi
112	Roslin_pregnant_gilts	LN.D	PRRSV	13.Dpi
113	Roslin_pregnant_gilts	LN.D	PRRSV	13.Dpi
102	Roslin_pregnant_gilts	LN.BC	PRRSV	27.Dpi
114	Roslin_pregnant_gilts	LN.D	PRRSV	27.Dpi
103	Roslin_pregnant_gilts	LN.BC	PRRSV	27.Dpi
115	Roslin_pregnant_gilts	LN.D	PRRSV	27.Dpi
104	Roslin_pregnant_gilts	LN.BC	PRRSV	48.Dpi
116	Roslin_pregnant_gilts	LN.D	PRRSV	48.Dpi
117	Roslin_pregnant_gilts	LN.D	PRRSV	48.Dpi
118	GSE7313	MLN	NIF	#NA
119	GSE7313	MLN	NIF	#NA
120	GSE7313	MLN	NIF	#NA
121	GSE7313	MLN	ST	8.Hpi
122	GSE7313	MLN	ST	8.Hpi
123	GSE7313	MLN	ST	8.Hpi
127	GSE7313	MLN	ST	24.Hpi
128	GSE7313	MLN	ST	24.Hpi
129	GSE7313	MLN	ST	24.Hpi
130	GSE7313	MLN	ST	48.Hpi
131	GSE7313	MLN	ST	48.Hpi
132	GSE7313	MLN	ST	48.Hpi
124	GSE7313	MLN	ST	21.Dpi
125	GSE7313	MLN	ST	21.Dpi
126	GSE7313	MLN	ST	21.Dpi
133	GSE7314	MLN	NIF	#NA
134	GSE7314	MLN	NIF	#NA
135	GSE7314	MLN	NIF	#NA
136	GSE7314	MLN	SC	8.Dpi
137	GSE7314	MLN	SC	8.Dpi
138	GSE7314	MLN	SC	8.Dpi
142	GSE7314	MLN	SC	24.Hpi
143	GSE7314	MLN	SC	24.Hpi
144	GSE7314	MLN	SC	24.Hpi
145	GSE7314	MLN	SC	48.Hpi
146	GSE7314	MLN	SC	48.Hpi
147	GSE7314	MLN	SC	48.Hpi
139	GSE7314	MLN	SC	21.Dpi
140	GSE7314	MLN	SC	21.Dpi
141	GSE7314	MLN	SC	21.Dpi
148	GSE14791	MLN	Ctrl	1.Dpi
149	GSE14791	MLN	Ctrl	2.Dpi
150	GSE14791	MLN	Ctrl	5.Dpi
151	GSE14791	MLN	Ctrl	8.Dpi
152	GSE14791	MLN	Ctrl	29.Dpi
153	GSE14791	MLN	Ctrl	29.Dpi
154	GSE14791	MLN	Ctrl	29.Dpi
155	GSE14791	MLN	Ctrl	29.Dpi
156	GSE14791	MLN	PCV2	1.Dpi
157	GSE14791	MLN	PCV2	1.Dpi
158	GSE14791	MLN	PCV2	1.Dpi
159	GSE14791	MLN	PCV2	2.Dpi
160	GSE14791	MLN	PCV2	2.Dpi
161	GSE14791	MLN	PCV2	2.Dpi
162	GSE14791	MLN	PCV2	5.Dpi
163	GSE14791	MLN	PCV2	5.Dpi
164	GSE14791	MLN	PCV2	5.Dpi
165	GSE14791	MLN	PCV2	8.Dpi
166	GSE14791	MLN	PCV2	8.Dpi
167	GSE14791	MLN	PCV2	8.Dpi
168	GSE14791	MLN	PCV2	29.Dpi
169	GSE14791	MLN	PCV2	29.Dpi
170	GSE14791	MLN	PCV2	29.Dpi
171	GSE14791	MLN	PCV2	29.Dpi
172	GSE27000	BLD.LS	ST	0 DPI
173	GSE27000	BLD.LS	ST	0 DPI
174	GSE27000	BLD.LS	ST	0 DPI
175	GSE27000	BLD.LS	ST	0 DPI
176	GSE27000	BLD.LS	ST	2 DPI
177	GSE27000	BLD.LS	ST	2 DPI
178	GSE27000	BLD.LS	ST	2 DPI
179	GSE27000	BLD.LS	ST	2 DPI
180	GSE27000	BLD.PS	ST	0 DPI
181	GSE27000	BLD.PS	ST	0 DPI
182	GSE27000	BLD.PS	ST	0 DPI
183	GSE27000	BLD.PS	ST	0 DPI
184	GSE27000	BLD.PS	ST	0 DPI
185	GSE27000	BLD.PS	ST	0 DPI
186	GSE27000	BLD.PS	ST	2 DPI
187	GSE27000	BLD.PS	ST	2 DPI
188	GSE27000	BLD.PS	ST	2 DPI
189	GSE27000	BLD.PS	ST	2 DPI
190	GSE27000	BLD.PS	ST	2 DPI
191	GSE27000	BLD.PS	ST	2 DPI
# order in the graphs shown in the manuscript Figures/Supplementary Figures
*All datasets shown have Array Express or GEO dataset codes except one dataset from T. Ait-Ali, Roslin Institute
**Tissue_Code	Tissue_Name
MP.ALV	Alveolar macrophages
MP.LR	Alveolar macrophages from Landrace pigs
MP.PT	Alveolar macrophages from Pietrain pigs
MP.BMD	Bone-marrow derived macrophages
LN.D	Reproductive tract Lymph nodes from pregnant sows, breed D
LN.BC	Reproductive tract Lymph nodes from pregnant sows, breed BC
BLD.LS	whole blood from low shedding pigs
BLD.PS	whole blood from persistently shedding pigs
MLN	Mesenteric lymph nodes
***Treatment_tag	Explanation
Ctrl, Ctrl2, CTR, NIF	uninfected controls
PRRSV or PRRSV.H2	infected with EU PRRSV
LPS.L1	Landrace #1 cells treated with LPS
LPS.L4	Landrace #4 cells treated with LPS
LPS.L5	Landrace #5 cells treated with LPS
ST	infected with Salmonella enteric serovar Typhimurium
SC	infected with Salmonella enteric serovar Choleraesuis
PCV2	infected with porcine circovirus type 2
****Time_Tag	Explanation
HPI	hours post-infection or inoculation
DPI	days post-infection

## Sheet: Index to datasets
Tissue_Code	Tissue_Name
MP.ALV	Alveolar macrophages
MP.LR	Alveolar macrophages from Landrace pigs
MP.PT	Alveolar macrophages from Pietrain pigs
MP.BMD	Bone-marrow derived macrophages
MP.D	Reproductive tract Lymph nodes from pregnant sows, breed D
MP.BC	Reproductive tract Lymph nodes from pregnant sows, breed BC
BLD.LS	whole blood from low shedding pigs
BLD.PS	whole blood from persistently shedding pigs
MLN	Mesenteric lymph nodes
Other abbreviations
SC	Salmonella enteric serovar Typhimurium infected
ST	Salmonella enteric serovar Choleraesuis infected
NIF	non-infected control
