# Supplementary material for: Structural and functional annotation of the porcine immunome
Source: BMC Genomics. 2013 May 15;14:332. doi: 10.1186/1471-2164-14-332 (PMC3658956; doi:10.1186/1471-2164-14-332)
Supplement: Additional file 6: Table S6 — Gene Ontology annotation of Biolayout Express3D clusters from immune response network shown in Figure 2. [file 1471-2164-14-332-S6.xlsx]

## Sheet: Class_ALL-GO-annotation
Supplementary Table 5. GO Annotation of Clusters from network created from IR dataset shown in Figure 2.
res_id	GO_id	GO_name	gene_all	gene_x	p0	p1	pvalue	qvalue	Class	gene_name
97	GO:0005739	mitochondrion	948	251	0.105591	0.279822	5.7759e-65	5.45014e-61	Class1	ABCB7;ACADSB;ACAT1;ADH5;ADSL;SLC25A4;ATP5B;ATP5C1;ATP5D;ATP5F1;ATP5G1;ATP5G2;ATP5G3;ATP5O;BCKDHB;BCS1L;C1QBP;COX5B;COX6B1;CRY1;CYC1;DBT;TIMM8A;DLAT;DLD;ETFA;ETFB;ACSL3;FDX1;FH;GOT2;HSD17B10;HADHA;HADHB;HCCS;HSP90AB1;HSPD1;HSPE1;ICT1;IDH3A;IDH3B;IDH3G;MARS;MDH1;MDH2;MTX1;NARS;NDUFA1;NDUFA2;NDUFA4;NDUFA5;NDUFA7;NDUFA8;NDUFA9;NDUFA10;NDUFB2;NDUFB4;NDUFB5;NDUFB8;NDUFB10;NDUFC1;NDUFC2;NDUFS1;NDUFS2;ND…
2216	GO:0022904	respiratory electron transport chain	79	52	0.00879929	0.057971	2.53807e-56	1.19746e-52	Class1	ATP5B;ATP5C1;ATP5D;ATP5F1;ATP5G1;ATP5O;COX5B;COX6B1;CYC1;ETFA;ETFB;NDUFA1;NDUFA2;NDUFA4;NDUFA5;NDUFA7;NDUFA8;NDUFA9;NDUFA10;NDUFB2;NDUFB4;NDUFB5;NDUFB8;NDUFB10;NDUFC1;NDUFC2;NDUFS1;NDUFS2;NDUFS3;NDUFV1;NDUFS4;NDUFS5;NDUFS6;NDUFS8;SDHB;SDHC;SDHD;UQCRB;UQCRC1;UQCRFS1;UQCRH;COX5A;ATP5J2;COQ7;ATP5H;ATP5L;UQCR11;UQCRQ;UQCR10;NDUFA13;NDUFA11;NDUFS7;
173	GO:0005743	mitochondrial inner membrane	228	87	0.0253954	0.09699	1.33448e-42	4.19737e-39	Class1	ABCB7;ACAT1;SLC25A4;ATP5C1;ATP5D;ATP5F1;ATP5G1;ATP5O;BCS1L;COX5B;COX6B1;CYC1;TIMM8A;GOT2;HSD17B10;HADHA;HADHB;HCCS;HSPD1;MDH2;MTX1;NDUFA1;NDUFA2;NDUFA4;NDUFA5;NDUFA7;NDUFA8;NDUFA9;NDUFA10;NDUFB2;NDUFB4;NDUFB5;NDUFB8;NDUFB10;NDUFC1;NDUFC2;NDUFS1;NDUFS2;NDUFS3;NDUFV1;NDUFS4;NDUFS5;NDUFS6;NDUFS8;PHB;SLC25A3;ABCD3;SDHB;SDHC;SDHD;UQCRB;UQCRC1;UQCRFS1;UQCRH;SLC25A12;SUCLG1;COX5A;PMPCB;ATP5J2;SLC25A13;C…
3238	GO:0008380	RNA splicing	224	85	0.0249499	0.0947603	2.82374e-41	6.66119e-38	Class1	CSTF1;CSTF2;CSTF3;DDX5;DHX15;FUS;GTF2F2;HNRNPA2B1;HNRNPC;HNRNPD;HNRNPF;HNRNPH1;HNRNPH2;HNRNPU;MAGOH;HNRNPM;NHP2L1;NONO;POLR2B;POLR2C;POLR2E;POLR2F;POLR2G;POLR2H;PPP1R8;PPP2CA;SRSF2;SRSF3;SRSF5;SRSF6;SRSF7;SNRPB2;SNRPD1;SNRPD3;U2AF1;PRPF18;THOC5;SNRNP40;RBM39;AQR;EIF4A3;RBM8A;THOC4;MPHOSPH10;DDX39A;HNRNPR;SMNDC1;PPIH;USP39;TXNL4A;RNPS1;SF3A3;HNRNPA0;CLP1;NUDT21;LSM6;STRAP;DDX20;DNAJC8;PUF60;SF3B3;…
3237	GO:0000398	nuclear mRNA splicing, via spliceosome	149	62	0.0165961	0.0691193	3.83634e-35	7.23994e-32	Class1	CSTF1;CSTF2;CSTF3;DDX5;FUS;GTF2F2;HNRNPA2B1;HNRNPC;HNRNPD;HNRNPF;HNRNPH1;HNRNPH2;HNRNPU;MAGOH;HNRNPM;NHP2L1;POLR2B;POLR2C;POLR2E;POLR2F;POLR2G;POLR2H;SRSF2;SRSF3;SRSF5;SRSF6;SRSF7;TRA2B;SNRPB2;SNRPC;SNRPD1;SNRPD3;U2AF1;SNRNP40;AQR;EIF4A3;RBM8A;THOC4;DDX39A;HNRNPR;PPIH;TXNL4A;RNPS1;SF3A3;HNRNPA0;CLP1;NUDT21;DNAJC8;SF3B3;SYF2;LSM3;RBMX;PRPF19;CWC15;SF3B14;PPIL1;LSM7;CPSF3;GEMIN7;SF3B5;PHF5A;HNRNPA3;
3852	GO:0070469	respiratory chain	42	29	0.0046781	0.03233	3.37036e-34	5.30045e-31	Class1	CYC1;NDUFA1;NDUFA2;NDUFA4;NDUFA5;NDUFA7;NDUFA8;NDUFA9;NDUFA10;NDUFB2;NDUFB4;NDUFB5;NDUFB8;NDUFB10;NDUFC1;NDUFC2;NDUFS1;NDUFS2;NDUFS3;NDUFV1;NDUFS5;NDUFS6;NDUFS8;UQCRFS1;UQCR11;UQCRQ;UQCR10;NDUFA11;NDUFS7;
4080	GO:0006120	mitochondrial electron transport, NADH to ubiquinone	36	26	0.0040098	0.0289855	1.26322e-32	1.70282e-29	Class1	DLD;NDUFA1;NDUFA2;NDUFA4;NDUFA5;NDUFA7;NDUFA8;NDUFA9;NDUFA10;NDUFB2;NDUFB4;NDUFB5;NDUFB8;NDUFB10;NDUFC1;NDUFC2;NDUFS1;NDUFS2;NDUFS3;NDUFV1;NDUFS4;NDUFS5;NDUFS6;NDUFS8;NDUFAF1;NDUFS7;
6225	GO:0005747	mitochondrial respiratory chain complex I	39	27	0.00434395	0.0301003	4.4931e-32	5.29961e-29	Class1	NDUFA1;NDUFA2;NDUFA4;NDUFA5;NDUFA7;NDUFA8;NDUFA9;NDUFA10;NDUFB2;NDUFB4;NDUFB5;NDUFB8;NDUFB10;NDUFC1;NDUFC2;NDUFS1;NDUFS2;NDUFS3;NDUFV1;NDUFS4;NDUFS5;NDUFS6;NDUFS8;NDUFA13;NDUFAF1;NDUFA11;NDUFS7;
347	GO:0003723	RNA binding	437	117	0.0486745	0.130435	2.64531e-30	2.77346e-27	Class1	CSTF1;CSTF2;CSTF3;DDX5;DDX10;DKC1;EIF2D;EIF2S1;FBL;FUS;HNRNPA2B1;HNRNPAB;HNRNPC;HNRNPD;HNRNPF;HNRNPH1;HNRNPH2;HNRNPU;MAGOH;HNRNPM;NHP2L1;NONO;NPM1;PA2G4;EXOSC9;POLR2G;PPP1R8;RBM3;RPL9;SRSF2;SRSF3;SRSF5;SRSF6;SRSF7;TRA2B;SNRPB2;SNRPD1;SRP14;U2AF1;EIF4H;THOC5;RTCD1;EIF3B;RNMT;FUBP1;EIF2S2;RBM39;AQR;EIF4A3;MATR3;G3BP2;KIAA0020;RBM8A;HNRPDL;FARSB;LRPPRC;RBM7;THOC4;HNRNPR;SMNDC1;EMG1;C1D;NOP56;POP4;RN…
6226	GO:0008137	NADH dehydrogenase (ubiquinone) activity	37	25	0.00412119	0.0278707	6.07216e-29	5.72969e-26	Class1	NDUFA1;NDUFA2;NDUFA4;NDUFA5;NDUFA7;NDUFA8;NDUFA9;NDUFA10;NDUFB2;NDUFB4;NDUFB5;NDUFB8;NDUFB10;NDUFC1;NDUFC2;NDUFS1;NDUFS2;NDUFS3;NDUFV1;NDUFS4;NDUFS5;NDUFS6;NDUFS8;NDUFA13;NDUFS7;
198	GO:0005730	nucleolus	747	163	0.0832034	0.181717	6.12655e-27	5.25547e-24	Class1	CSTF2;DDX5;DKC1;FBL;FUS;HADHA;HDAC1;HMGB1;HNRNPA2B1;HNRNPD;HNRNPF;HNRNPH1;HNRNPH2;HSPA4;IDH3G;IPO5;MCM6;MDH2;MRE11A;MYC;HNRNPM;NHP2L1;NPM1;NUP88;PA2G4;EXOSC9;POLR2F;POLR2H;PPP1R8;PSMB1;PSMC2;PSMC4;PSMC5;RARS;RPA1;RPA2;RPL9;SRSF6;SMARCB1;SOD1;SRP54;STAT1;TAF9;TCP1;VRK1;ZNF146;ZNF207;DAP3;THOC5;RUVBL1;FUBP1;NEMF;BUB3;MTA2;NOLC1;SNRNP40;EEF1E1;RBM39;BCLAF1;BMS1;KIAA0020;RBM8A;PARP2;SMC4;YAF2;RCL1;TH…
35	GO:0005634	nucleus	2922	421	0.325462	0.469342	1.84148e-20	1.44802e-17	Class1	ABCF1;ADK;BTK;C1QBP;CASP6;CCNC;CDK4;ERCC8;CLNS1A;CRY1;CSE1L;CSNK1A1;CSTF1;CSTF2;CSTF3;DDX5;DHX15;DKC1;DNMT1;EIF2S1;ELAVL1;ERCC3;FBL;FKBP3;FUS;XRCC6;GCHFR;GTF2A2;GTF2B;GTF2F2;GTF2H1;HIST1H1C;H2AFZ;HDAC1;HINT1;HMGB1;HNRNPA2B1;HNRNPAB;HNRNPD;HNRNPF;HNRNPH1;HNRNPH2;HNRNPU;PRMT1;HSPA4;IDH3G;IK;KPNA2;KPNA3;IPO5;LMNB1;MAGOH;MCM6;MDH2;MLH1;MRE11A;MSH2;MUTYH;MYC;HNRNPM;NAP1L4;NASP;DRG1;NEDD8;NFYB;NHP2L1;N…
1209	GO:0016070	RNA metabolic process	130	45	0.0144798	0.0501672	1.81995e-19	1.32101e-16	Class1	CLNS1A;EIF4E;EIF4G2;ELAVL1;HNRNPD;HSPA8;EXOSC9;PSMA4;PSMB1;PSMB5;PSMB6;PSMB7;PSMC2;PSMC4;PSMC5;PSMD1;PSMD2;PSMD5;PSMD7;PSMD12;PSMD13;SET;SNRPD1;SNRPD3;EIF2B5;RQCD1;PSMD6;PSMD14;PRMT5;LSM6;DDX20;XRN2;DIS3;PSME4;LSM4;LSM3;DCPS;BZW2;EXOSC3;EXOSC4;EXOSC5;DDX54;WDR77;GEMIN7;TGS1;
183	GO:0005654	nucleoplasm	614	127	0.0683894	0.141583	1.89763e-18	1.279e-15	Class1	ABCF1;CASP6;CCNC;CDK4;ERCC8;CKS1B;CSTF1;CSTF2;CSTF3;DKC1;ELAVL1;ERCC3;FUS;XRCC6;GTF2A2;GTF2B;GTF2F2;GTF2H1;HDAC1;HMGB1;HNRNPA2B1;HNRNPC;HNRNPD;HNRNPF;HNRNPH1;HNRNPH2;HNRNPU;KPNA2;MAGOH;MCM6;MRE11A;MUTYH;MYC;HNRNPM;NHP2L1;NPM1;PHB;PIN1;POLR2B;POLR2C;POLR2E;POLR2F;POLR2G;POLR2H;RBBP7;RFC3;RPA1;RPA2;RPA3;RRM1;SET;SRSF2;SRSF3;SRSF5;SRSF6;SRSF7;SMARCB1;SNRPB2;SNRPD1;SNRPD3;SSRP1;STAT1;TAF9;TCEB2;TFDP1…
3328	GO:0006364	rRNA processing	71	30	0.00790822	0.0334448	2.94577e-18	1.85309e-15	Class1	DKC1;FBL;PA2G4;EXOSC9;NOLC1;EIF4A3;MPHOSPH10;EMG1;NOP56;TBL3;POP4;KRR1;LSM6;DIS3;SIRT1;PES1;DCAF13;EXOSC3;NOP58;GAR1;EXOSC4;WDR55;HEATR1;IMP3;WDR12;EXOSC5;RPF1;UTP15;NAF1;IMP4;
185	GO:0005840	ribosome	131	44	0.0145912	0.0490524	3.73666e-18	2.20369e-15	Class1	ABCF1;RPL9;PRMT3;MRPS30;MRPL3;MRPS28;MRPL13;MRPS18C;RPS27L;MRPL2;MRPL4;MRPS7;HSPA14;RSL24D1;MRPL37;MRPL51;MRPL27;MRPL35;MRPS17;MRPL48;MRPS23;MRPL39;MRPS21;MRPL50;MRPL20;MRPS10;MRPS22;MRPS35;MRPL17;MRPS14;MRPS24;MRPS15;MRPS9;MRPS5;MRPL40;MRPL38;MRPL34;MRPL11;MRPL44;MRP63;MRPL24;MRPL43;DNAJC21;MRPL21;
2810	GO:0006626	protein targeting to mitochondrion	20	14	0.00222767	0.0156076	9.49607e-18	5.27088e-15	Class1	MTX1;TOMM20;TOMM70A;TIMM17B;TIMM17A;MTX2;TIMM13;TIMM10;TIMM9;TIMM8B;TOMM7;TOMM22;DNAJC19;TOMM5;
85	GO:0010467	gene expression	330	80	0.0367565	0.0891862	3.55392e-17	1.86304e-14	Class1	CCNC;CSTF1;CSTF2;CSTF3;EIF2S1;EIF4E;ERCC3;FARSA;FUS;GTF2A2;GTF2B;GTF2F2;GTF2H1;HARS;HNRNPA2B1;HNRNPC;HNRNPD;HNRNPF;HNRNPH1;HNRNPH2;HNRNPU;MAGOH;MARS;HNRNPM;NARS;NHP2L1;POLR2B;POLR2C;POLR2E;POLR2F;POLR2G;POLR2H;RARS;RPL9;SRSF2;SRSF3;SRSF5;SRSF6;SRSF7;SNRPB2;SNRPD1;SNRPD3;SSRP1;TAF9;TCEB2;U2AF1;EIF4H;AIMP2;EIF3A;EIF3B;EIF3I;RNMT;EIF2B3;EIF2B5;EIF2S2;SNRNP40;EEF1E1;RBM8A;FARSB;THOC4;HNRNPR;TXNL4A;RN…
7089	GO:0005761	mitochondrial ribosome	16	12	0.00178213	0.0133779	9.04899e-17	4.49401e-14	Class1	MRPS12;DAP3;MRPL37;MRPL35;MRPL39;MRPS22;MRPS14;MRPL40;MRPL34;MRPL11;MRP63;MRPL43;
349	GO:0006099	tricarboxylic acid cycle	21	14	0.00233905	0.0156076	9.64945e-17	4.55261e-14	Class1	DLD;FH;IDH3A;IDH3B;IDH3G;MDH1;MDH2;PDHB;SDHB;SDHC;SDHD;SUCLG1;SUCLA2;NNT;
2214	GO:0005753	mitochondrial proton-transporting ATP synthase complex	14	11	0.00155937	0.0122631	2.24624e-16	1.00931e-13	Class1	ATP5B;ATP5C1;ATP5D;ATP5F1;ATP5G1;ATP5G2;ATP5G3;ATP5O;ATP5J2;ATP5H;ATP5L;
186	GO:0006412	translation	212	58	0.0236133	0.06466	2.83331e-16	1.21523e-13	Class1	ABCF1;EIF2S1;EIF4E;EIF4G2;GSPT1;HARS;RPL9;MRPS12;EIF4H;EIF3A;EIF3B;EIF3I;EIF2B3;EIF2B5;EIF2S2;EIF4E2;FARSB;MRPS30;COPS5;MRPL3;MRPL13;MRPL22;MRPS18C;RPS27L;MRPL2;MRPL4;MRPS7;RPL26L1;RSL24D1;MRPL37;MRPL51;MRPL27;MRPL35;MRPS17;MRPL48;MRPS23;PTRH2;MRPS21;MRPL20;MRPS10;QRSL1;MRPL17;MRPS14;PDF;MRPS24;MRPS15;MRPS9;MRPS5;MRPL34;MRPL11;MRP63;MRPL24;RPF1;MRPL43;IMP4;PTRH1;MRPL21;C2orf79;
3239	GO:0071013	catalytic step 2 spliceosome	70	27	0.00779684	0.0301003	1.54273e-14	6.32921e-12	Class1	DDX5;HNRNPA2B1;HNRNPC;HNRNPF;HNRNPH1;HNRNPU;MAGOH;HNRNPM;SNRPB2;SNRPD1;SNRPD3;U2AF1;SNRNP40;AQR;EIF4A3;RBM8A;THOC4;HNRNPR;SF3A3;SF3B3;SYF2;LSM3;RBMX;PRPF19;CWC15;PPIL1;HNRNPA3;
6212	GO:0008121	ubiquinol-cytochrome-c reductase activity	7	7	0.000779684	0.00780379	2.40486e-14	9.45512e-12	Class1	UQCRB;UQCRC1;UQCRFS1;UQCRH;UQCR11;UQCRQ;UQCR10;
3753	GO:0031124	mRNA 3'-end processing	30	16	0.0033415	0.0178372	2.67619e-14	1.0101e-11	Class1	CSTF1;CSTF2;CSTF3;MAGOH;SRSF2;SRSF3;SRSF5;SRSF6;SRSF7;U2AF1;RBM8A;THOC4;RNPS1;CLP1;NUDT21;CPSF3;
2218	GO:0042776	mitochondrial ATP synthesis coupled proton transport	12	9	0.0013366	0.0100334	5.04365e-13	1.83046e-10	Class1	ATP5B;ATP5C1;ATP5D;ATP5F1;ATP5G1;ATP5O;ATP5J2;ATP5H;ATP5L;
1210	GO:0016071	mRNA metabolic process	99	32	0.011027	0.0356745	7.81061e-13	2.72966e-10	Class1	EIF4E;ELAVL1;HNRNPD;HSPA8;EXOSC9;PSMA4;PSMB1;PSMB5;PSMB6;PSMB7;PSMC2;PSMC4;PSMC5;PSMD1;PSMD2;PSMD5;PSMD7;PSMD12;PSMD13;SET;RQCD1;PSMD6;PSMD14;LSM6;DIS3;PSME4;LSM4;LSM3;DCPS;EXOSC3;EXOSC4;EXOSC5;
3103	GO:0005832	chaperonin-containing T-complex	6	6	0.0006683	0.00668896	1.50239e-12	5.06305e-10	Class1	CCT6A;CCT3;CCT7;CCT4;CCT2;CCT5;
4037	GO:0042719	mitochondrial intermembrane space protein transporter complex	6	6	0.0006683	0.00668896	1.50239e-12	5.06305e-10	Class1	TIMM8A;FXC1;TIMM13;TIMM10;TIMM9;TIMM8B;
4038	GO:0045039	protein import into mitochondrial inner membrane	6	6	0.0006683	0.00668896	1.50239e-12	5.06305e-10	Class1	TIMM8A;FXC1;TIMM13;TIMM10;TIMM9;TIMM8B;
665	GO:0006397	mRNA processing	146	41	0.016262	0.0457079	1.55558e-12	4.73499e-10	Class1	CSTF1;CSTF2;CSTF3;DHX15;HNRNPA2B1;NONO;PPP1R8;SRSF2;SRSF5;SRSF7;SNRPB2;SNRPD3;U2AF1;PRPF18;THOC5;RBM39;HNRNPR;SMNDC1;USP39;SF3A3;HNRNPA0;CLP1;NUDT21;LSM6;STRAP;DDX20;XRN2;PUF60;SF3B3;LSM4;LSM3;CPSF3;GEMIN8;MAGOHB;RBM28;MTPAP;THOC6;THOC7;PRPF38A;RBM17;ZCRB1;
671	GO:0006396	RNA processing	60	23	0.006683	0.025641	1.598e-12	4.71212e-10	Class1	CSTF1;DKC1;HNRNPD;HNRNPF;HNRNPH1;HNRNPU;EXOSC9;RBM3;SSB;RTCD1;SNRNP40;RBM39;HNRPDL;RCL1;MPHOSPH10;DDX20;XRN2;LARP7;EXOSC4;RNMTL1;EXOSC5;MRPL44;DDX54;
5400	GO:0030530	heterogeneous nuclear ribonucleoprotein complex	18	11	0.0020049	0.0122631	3.24591e-12	9.28134e-10	Class1	HNRNPA2B1;HNRNPD;HNRNPF;HNRNPH1;HNRNPH2;HNRNPU;HNRPDL;HNRNPR;HNRNPA0;RBMX;HNRNPA3;
3751	GO:0006369	termination of RNA polymerase II transcription	38	17	0.00423257	0.0189521	5.58341e-12	1.54956e-09	Class1	CSTF1;CSTF2;CSTF3;MAGOH;SRSF2;SRSF3;SRSF5;SRSF6;SRSF7;SNRPD3;U2AF1;RBM8A;THOC4;RNPS1;CLP1;NUDT21;CPSF3;
6228	GO:0003954	NADH dehydrogenase activity	13	9	0.00144798	0.0100334	6.79224e-12	1.83119e-09	Class1	NDUFA9;NDUFB8;NDUFS1;NDUFS2;NDUFS3;NDUFV1;NDUFS8;NDUFA13;NDUFS7;
441	GO:0051084	#N/A	29	14	0.00323012	0.0156076	3.22049e-11	8.44127e-09	Class1	CCT6A;PFDN4;PFDN5;TBCA;TCP1;CCT3;VBP1;PFDN6;CCT7;CCT4;CCT2;CCT8;CCT5;TUBB2B;
1583	GO:0051082	unfolded protein binding	93	29	0.0103587	0.03233	4.03654e-11	1.02943e-08	Class1	CCT6A;HSP90AB1;HSPD1;HSPE1;NAP1L4;NPM1;PFDN4;PFDN5;PPIA;TBCA;TCP1;CCT3;VBP1;TOMM20;TRAP1;DNAJA2;PFDN6;CCT7;CCT4;CCT2;CCT8;RUVBL2;CDC37;DNAJC8;CCT5;NDUFAF1;DNAJC17;GRPEL1;DNAJC21;
4024	GO:0005681	spliceosomal complex	66	23	0.0073513	0.025641	7.16039e-11	1.77804e-08	Class1	HNRNPA2B1;HNRNPC;HNRNPM;NHP2L1;PPP1R8;SRSF2;SNRPB2;SNRPD3;U2AF1;PRPF18;SMNDC1;PPIH;TXNL4A;SF3A3;STRAP;DDX20;SF3B3;WAC;GEMIN8;RBM28;GEMIN7;PRPF38A;RBM17;
124	GO:0006810	transport	356	73	0.0396525	0.0813824	7.53663e-11	1.82348e-08	Class1	ABCB7;SLC25A4;ATP5B;ATP5G1;ATP5G2;ATP5G3;CLNS1A;CYC1;DBI;ETFA;ETFB;FDX1;GNAI3;GOT2;GRIA4;MAGOH;NDUFA1;NDUFA2;NDUFA4;NDUFA5;NDUFA7;NDUFA8;NDUFA9;NDUFA10;NDUFB2;NDUFB4;NDUFB5;NDUFB8;NDUFB10;NDUFC1;NDUFC2;NDUFS1;NDUFS2;NDUFS3;NDUFV1;NDUFS4;NDUFS5;NDUFS6;NDUFS8;SLC25A3;SDHB;SDHC;SDHD;SLC20A2;DYNLT1;UQCRB;UQCRC1;UQCRFS1;UQCRH;UBL4A;THOC5;TXNL1;EIF4A3;G3BP2;RBM8A;LRPPRC;SLC25A13;THOC4;NUTF2;SLC25A17;UQ…
4061	GO:0006521	regulation of cellular amino acid metabolic process	45	18	0.00501225	0.0200669	8.58611e-11	2.02546e-08	Class1	PSMA4;PSMB1;PSMB5;PSMB6;PSMB7;PSMC2;PSMC4;PSMC5;PSMD1;PSMD2;PSMD5;PSMD7;PSMD12;PSMD13;PSMD6;PSMD14;PSME4;AZIN1;
8269	GO:0005742	mitochondrial outer membrane translocase complex	5	5	0.000556917	0.00557414	9.50068e-11	2.18655e-08	Class1	TOMM20;TOMM70A;TOMM7;TOMM22;TOMM5;
2229	GO:0006119	oxidative phosphorylation	7	6	0.000779684	0.00668896	1.14322e-10	2.56843e-08	Class1	ATP5C1;ATP5D;MSH2;UQCRB;UQCRC1;UQCRH;
2844	GO:0003735	structural constituent of ribosome	133	36	0.014814	0.0401338	1.72439e-10	3.78403e-08	Class1	RPL9;MRPS12;MRPS30;MRPL3;MRPL13;MRPL22;MRPS18C;RPS27L;MRPL2;MRPL4;MRPS7;RPL26L1;RSL24D1;MRPL37;MRPL51;MRPL27;MRPL35;MRPS17;MRPL48;MRPS23;MRPS21;MRPL20;MRPS10;MRPS22;MRPL17;MRPS14;MRPS24;MRPS15;MRPS9;MRPS5;MRPL34;MRPL11;MRP63;MRPL24;MRPL43;MRPL21;
164	GO:0006200	ATP catabolic process	46	18	0.00512364	0.0200669	1.82202e-10	3.90741e-08	Class1	ATP5B;ATP5C1;ATP5D;ATP5F1;ATP5O;ERCC3;HSPD1;MSH2;PSMC2;PSMC4;PSMC5;RFC3;ATP5J2;PSMD6;ATP5H;ATP5L;RUVBL2;OLA1;
98	GO:0005759	mitochondrial matrix	156	40	0.0173758	0.0445931	2.21004e-10	4.63421e-08	Class1	ACADSB;ACAT1;ATP5B;ATP5C1;ATP5D;ATP5F1;BCKDHB;C1QBP;DBT;DLAT;DLD;ETFA;ETFB;FDX1;FH;GOT2;HSD17B10;HADHA;HADHB;HSPD1;HSPE1;IDH3A;IDH3B;IDH3G;MDH2;NDUFA9;NDUFA10;PCCB;PDHA1;PDHB;SOD1;SUCLG1;SUCLA2;PMPCB;HIBCH;ACAD8;PPA2;IARS2;GRPEL1;MCEE;
434	GO:0030529	ribonucleoprotein complex	85	26	0.00946759	0.0289855	7.88106e-10	1.61664e-07	Class1	DDX5;FBL;HNRNPA2B1;HNRNPAB;HNRNPD;HNRNPH2;HNRNPU;HSPA8;NPM1;PA2G4;SNRPC;SSB;SRA1;HNRNPR;RUVBL2;KRR1;PUF60;DCAF13;LARP7;LSM7;CPSF3;GAR1;HEATR1;IMP3;IMP4;HNRNPA3;
4288	GO:0003743	translation initiation factor activity	44	17	0.00490087	0.0189521	8.39572e-10	1.68557e-07	Class1	EIF2D;EIF2S1;EIF4E;EIF4G2;GTF2B;EIF4H;DENR;EIF3A;EIF3B;EIF3I;EIF2B3;EIF2B5;EIF2S2;EIF4E2;EIF3M;COPS5;TRMT6;
1484	GO:0005744	mitochondrial inner membrane presequence translocase complex	10	7	0.00111383	0.00780379	9.45446e-10	1.85859e-07	Class1	TIMM17B;TIMM17A;TIMM13;TIMM10;TIMM9;TIMM8B;TIMM50;
5485	GO:0000502	proteasome complex	53	19	0.00590332	0.0211817	1.16278e-09	2.23918e-07	Class1	PSMA4;PSMB1;PSMB5;PSMB7;PSMC2;PSMC4;PSMC5;PSMD1;PSMD2;PSMD5;PSMD7;PSMD12;PSMD13;SHFM1;PSMD6;PSMD14;PSME4;POMP;UCHL5;
1870	GO:0022857	transmembrane transporter activity	13	8	0.00144798	0.00891862	2.00008e-09	3.77455e-07	Class1	ATP5B;ATP5C1;ATP5D;ATP5F1;ATP5O;ATP5J2;ATP5H;ATP5L;
8	GO:0005515	protein binding	3567	441	0.397305	0.491639	3.87723e-09	7.17363e-07	Class1	ABCF1;ACAT1;AHCY;SLC25A4;ATP5B;ATP5F1;ATP5G3;BCKDHB;BCS1L;BTK;C1QBP;CAPZA1;CASP6;CCNC;CDK4;ERCC8;CKS1B;CLNS1A;CRY1;CSE1L;CSNK1A1;CSTF1;CSTF2;CSTF3;CTPS;DBT;DDX5;TIMM8A;DKC1;DLAT;DNMT1;EIF2D;EIF2S1;EIF4E;EIF4G2;ERCC3;FBL;ACSL3;FARSA;FDX1;FUS;XRCC6;GCHFR;GOT2;GSPT1;GTF2A2;GTF2B;GTF2F2;GTF2H1;HSD17B10;HADHA;HADHB;HDAC1;HMGB1;HNRNPA2B1;HNRNPAB;HNRNPC;HNRNPD;HNRNPF;HNRNPH1;HNRNPH2;HNRNPU;HPRT1;PRMT1;H…
3245	GO:0000216	M/G1 transition of mitotic cell cycle	65	21	0.00723992	0.0234114	5.55353e-09	1.00775e-06	Class1	MCM6;PSMA4;PSMB1;PSMB5;PSMB6;PSMB7;PSMC2;PSMC4;PSMC5;PSMD1;PSMD2;PSMD5;PSMD7;PSMD12;PSMD13;RPA1;RPA2;RPA3;PSMD6;PSMD14;PSME4;
2232	GO:0045263	proton-transporting ATP synthase complex, coupling factor F(o)	6	5	0.0006683	0.00557414	6.52157e-09	1.16109e-06	Class1	ATP5G1;ATP5G2;ATP5G3;ATP5J2;ATP5S;
2808	GO:0051436	negative regulation of ubiquitin-protein ligase activity involved in mitotic cell cycle	56	19	0.00623747	0.0211817	6.5435e-09	1.14342e-06	Class1	PSMA4;PSMB1;PSMB5;PSMB6;PSMB7;PSMC2;PSMC4;PSMC5;PSMD1;PSMD2;PSMD5;PSMD7;PSMD12;PSMD13;BUB3;PSMD6;PSMD14;ANAPC11;CDC26;
4023	GO:0043928	exonucleolytic nuclear-transcribed mRNA catabolic process involved in deadenylation-dependent decay	17	9	0.00189352	0.0100334	1.02449e-08	1.75765e-06	Class1	EXOSC9;LSM6;DIS3;LSM4;LSM3;DCPS;EXOSC3;EXOSC4;EXOSC5;
8819	GO:0005763	mitochondrial small ribosomal subunit	17	9	0.00189352	0.0100334	1.02449e-08	1.75765e-06	Class1	MRPS28;MRPS18C;MRPS17;MRPS21;MRPS22;MRPS35;MRPS24;MRPS15;MRPS9;
2141	GO:0000075	cell cycle checkpoint	103	28	0.0114725	0.0312152	1.40905e-08	2.3326e-06	Class1	ERCC3;MCM6;PSMA4;PSMB1;PSMB5;PSMB6;PSMB7;PSMC2;PSMC4;PSMC5;PSMD1;PSMD2;PSMD5;PSMD7;PSMD12;PSMD13;RFC3;RPA1;RPA2;RPA3;BUB3;PSMD6;PSMD14;CHEK2;PSME4;WAC;ANAPC11;CDC26;
4336	GO:0006406	mRNA export from nucleus	49	17	0.00545779	0.0189521	2.06007e-08	3.35152e-06	Class1	EIF4E;MAGOH;SRSF2;SRSF3;SRSF5;SRSF6;SRSF7;U2AF1;THOC5;RBM8A;THOC4;DDX39A;RNPS1;CPSF3;NUP107;THOC6;THOC7;
2809	GO:0051439	regulation of ubiquitin-protein ligase activity involved in mitotic cell cycle	63	20	0.00701715	0.0222965	2.10094e-08	3.36008e-06	Class1	PSMA4;PSMB1;PSMB5;PSMB6;PSMB7;PSMC2;PSMC4;PSMC5;PSMD1;PSMD2;PSMD5;PSMD7;PSMD12;PSMD13;BUB3;PSMD6;PSMD14;PSME4;ANAPC11;CDC26;
2806	GO:0031145	anaphase-promoting complex-dependent proteasomal ubiquitin-dependent protein catabolic process	68	21	0.00757407	0.0234114	2.238e-08	3.51962e-06	Class1	PSMA4;PSMB1;PSMB5;PSMB6;PSMB7;PSMC2;PSMC4;PSMC5;PSMD1;PSMD2;PSMD5;PSMD7;PSMD12;PSMD13;BUB3;PSMD6;PSMD14;PSME4;UBE2S;ANAPC11;CDC26;
3097	GO:0006370	mRNA capping	21	10	0.00233905	0.0111483	2.35889e-08	3.64894e-06	Class1	ERCC3;GTF2F2;GTF2H1;POLR2B;POLR2C;POLR2E;POLR2F;POLR2G;POLR2H;RNMT;
3070	GO:0051437	positive regulation of ubiquitin-protein ligase activity involved in mitotic cell cycle	59	19	0.00657162	0.0211817	3.05455e-08	4.64882e-06	Class1	PSMA4;PSMB1;PSMB5;PSMB6;PSMB7;PSMC2;PSMC4;PSMC5;PSMD1;PSMD2;PSMD5;PSMD7;PSMD12;PSMD13;PSMD6;PSMD14;PSME4;ANAPC11;CDC26;
180	GO:0042254	ribosome biogenesis	25	11	0.00278458	0.0122631	3.57851e-08	5.35981e-06	Class1	ABCF1;NHP2L1;RCL1;EBNA1BP2;RRS1;GTPBP4;MRTO4;RSL24D1;GNL3L;ISG20L2;NAF1;
182	GO:0006413	translational initiation	37	14	0.00412119	0.0156076	3.93915e-08	5.80779e-06	Class1	ABCF1;EIF2D;EIF2S1;EIF4E;EIF4G2;EIF4H;EIF3A;EIF3B;EIF3I;EIF2B3;EIF2B5;EIF2S2;EIF3M;COPS5;
2439	GO:0000084	S phase of mitotic cell cycle	90	25	0.0100245	0.0278707	4.03972e-08	5.86443e-06	Class1	CDK4;CKS1B;MCM6;PSMA4;PSMB1;PSMB5;PSMB6;PSMB7;PSMC2;PSMC4;PSMC5;PSMD1;PSMD2;PSMD5;PSMD7;PSMD12;PSMD13;RFC3;RPA1;RPA2;RPA3;CDK2AP1;PSMD6;PSMD14;PSME4;
876	GO:0006366	transcription from RNA polymerase II promoter	171	39	0.0190466	0.0434783	4.31942e-08	6.17547e-06	Class1	CSTF1;CSTF2;CSTF3;ERCC3;GTF2A2;GTF2B;GTF2F2;GTF2H1;MAGOH;POLR2B;POLR2C;POLR2E;POLR2F;POLR2G;POLR2H;PSMC5;SRSF2;SRSF3;SRSF5;SRSF6;SRSF7;SNRPD3;SSRP1;STAT1;TADA2A;TAF9;TCEB2;U2AF1;RNMT;FUBP1;TRIP13;RBM8A;THOC4;RNPS1;CLP1;COPS5;NUDT21;MED4;CPSF3;
1598	GO:0016607	nuclear speck	96	26	0.0106928	0.0289855	4.99915e-08	7.0406e-06	Class1	CSNK1A1;MAGOH;PPP1R8;SRSF2;SRSF5;SRP54;U2AF1;PRPF18;RBM39;EIF4A3;RBM8A;THOC4;TOPORS;SMNDC1;PPIH;RNPS1;SF3A3;PSME4;PRPF19;WAC;ZC3H14;CCNL2;CCDC55;PHF5A;ATPAF2;TIMM50;
485	GO:0000082	G1/S transition of mitotic cell cycle	108	28	0.0120294	0.0312152	6.78949e-08	9.42141e-06	Class1	CDK4;CKS1B;EIF4E;GSPT1;MCM6;PPP6C;PSMA4;PSMB1;PSMB5;PSMB6;PSMB7;PSMC2;PSMC4;PSMC5;PSMD1;PSMD2;PSMD5;PSMD7;PSMD12;PSMD13;RPA1;RPA2;RPA3;TFDP1;CUL4A;CUL3;PSMD6;PSMD14;
83	GO:0006457	protein folding	137	33	0.0152595	0.0367893	7.19396e-08	9.838e-06	Class1	CCT6A;FKBP3;HSPA8;HSP90AB1;HSPE1;PFDN4;PFDN5;PIN1;PPIA;TBCA;TCP1;CCT3;VBP1;MPDU1;TRAP1;DNAJA2;PPIH;PFDN6;CCT7;CCT4;CCT2;AHSA1;CCT8;RUVBL2;DNAJC8;CCT5;HSPBP1;PPIL1;DNAJC17;GRPEL1;DNAJC19;DNAJC21;TUBB2B;
3090	GO:0006283	transcription-coupled nucleotide-excision repair	34	13	0.00378703	0.0144928	8.93699e-08	1.20471e-05	Class1	ERCC8;ERCC3;GTF2H1;POLR2B;POLR2C;POLR2E;POLR2F;POLR2G;POLR2H;RFC3;RPA1;RPA2;RPA3;
2148	GO:0006977	DNA damage response, signal transduction by p53 class mediator resulting in cell cycle arrest	52	17	0.00579194	0.0189521	1.02886e-07	1.36737e-05	Class1	PSMA4;PSMB1;PSMB5;PSMB6;PSMB7;PSMC2;PSMC4;PSMC5;PSMD1;PSMD2;PSMD5;PSMD7;PSMD12;PSMD13;PSMD6;PSMD14;PSME4;
358	GO:0051539	4 iron, 4 sulfur cluster binding	19	9	0.00211628	0.0100334	1.23561e-07	1.61934e-05	Class1	MUTYH;NDUFS1;NDUFS2;NDUFV1;NDUFS8;SDHB;LIAS;NFU1;NDUFS7;
6939	GO:0005838	proteasome regulatory particle	7	5	0.000779684	0.00557414	1.34098e-07	1.73336e-05	Class1	PSMD1;PSMD2;PSMD7;PSMD12;PSMD13;
5543	GO:0005762	mitochondrial large ribosomal subunit	16	8	0.00178213	0.00891862	2.01489e-07	2.56926e-05	Class1	ICT1;MRPL3;MRPL13;MRPL51;MRPL27;MRPL20;MRPS24;MRPL34;
1520	GO:0051537	2 iron, 2 sulfur cluster binding	13	7	0.00144798	0.00780379	2.77717e-07	3.49405e-05	Class1	FDX1;NDUFS1;SDHB;UQCRFS1;GLRX2;CISD1;RFESD;
2514	GO:0032981	mitochondrial respiratory chain complex I assembly	10	6	0.00111383	0.00668896	2.77995e-07	3.45152e-05	Class1	BCS1L;NDUFS4;NDUFS5;NDUFS8;NDUFAF4;NDUFS7;
3624	GO:0005746	mitochondrial respiratory chain	10	6	0.00111383	0.00668896	2.77995e-07	3.45152e-05	Class1	SURF1;UQCRB;UQCRC1;UQCRH;NNT;NDUFA13;
3519	GO:0000387	spliceosomal snRNP assembly	24	10	0.0026732	0.0111483	4.41828e-07	5.34498e-05	Class1	CLNS1A;SNRPC;SNRPD1;SNRPD3;PRMT5;DDX20;GEMIN8;WDR77;GEMIN7;TGS1;
281	GO:0009083	branched chain family amino acid catabolic process	17	8	0.00189352	0.00891862	6.49914e-07	7.76277e-05	Class1	ACADSB;ACAT1;BCKDHB;DBT;DLD;HSD17B10;HIBCH;ACAD8;
4072	GO:0015030	Cajal body	38	13	0.00423257	0.0144928	1.10411e-06	0.00013023	Class1	DKC1;FBL;SNRPC;TAF9;U2AF1;NOLC1;SMNDC1;DDX20;NOP58;GAR1;GEMIN8;GEMIN7;TGS1;
6356	GO:0030515	snoRNA binding	8	5	0.000891067	0.00557414	1.29618e-06	0.000150996	Class1	NHP2L1;NOP56;NOP58;GAR1;NAF1;
8098	GO:0005732	small nucleolar ribonucleoprotein complex	8	5	0.000891067	0.00557414	1.29618e-06	0.000150996	Class1	SNRNP40;MPHOSPH10;NOP56;NOP58;NAF1;
2970	GO:0009060	aerobic respiration	11	6	0.00122522	0.00668896	1.44948e-06	0.000164787	Class1	SDHB;SDHC;SURF1;UQCRB;UQCRC1;UQCRH;
6784	GO:0005665	DNA-directed RNA polymerase II, core complex	11	6	0.00122522	0.00668896	1.44948e-06	0.000164787	Class1	POLR2B;POLR2C;POLR2E;POLR2F;POLR2G;POLR2H;
986	GO:0016032	viral reproduction	232	45	0.0258409	0.0501672	2.19499e-06	0.00024367	Class1	SLC25A4;ERCC3;XRCC6;GTF2A2;GTF2B;GTF2F2;GTF2H1;NUP88;POLR2B;POLR2C;POLR2E;POLR2F;POLR2G;POLR2H;PPIA;PSMA4;PSMB1;PSMB5;PSMB6;PSMB7;PSMC2;PSMC4;PSMC5;PSMD1;PSMD2;PSMD5;PSMD7;PSMD12;PSMD13;RANBP1;RPL9;SSRP1;TAF9;TCEB2;ZNF215;RNMT;BANF1;NUP93;PSMD6;PSMD14;PSIP1;PSME4;RPL26L1;NUP107;NUP35;
4753	GO:0051028	mRNA transport	35	12	0.00389842	0.0133779	2.60655e-06	0.000285993	Class1	NUP88;SEC13;NUP93;EIF4A3;G3BP2;LRPPRC;AHCTF1;MAGOHB;TMEM48;ENY2;NUP35;HNRNPA3;
3096	GO:0006368	transcription elongation from RNA polymerase II promoter	45	14	0.00501225	0.0156076	3.503e-06	0.000379935	Class1	ERCC3;GTF2A2;GTF2B;GTF2F2;GTF2H1;POLR2B;POLR2C;POLR2E;POLR2F;POLR2G;POLR2H;SSRP1;TAF9;TCEB2;
137	GO:0016887	ATPase activity	83	21	0.00924482	0.0234114	4.6399e-06	0.000497524	Class1	ABCB7;ABCF1;ATP5B;ATP5C1;ATP5D;ATP5F1;ATP5O;ERCC3;HSPD1;MSH2;PSMC2;PSMC4;PSMC5;ABCD3;RFC3;RUVBL1;ATP5J2;PSMD6;ATP5H;ATP5L;RUVBL2;
1781	GO:0006378	mRNA polyadenylation	12	6	0.0013366	0.00668896	5.72926e-06	0.000607431	Class1	CSTF1;CSTF2;CSTF3;NUDT21;CPSF3;MTPAP;
3752	GO:0006379	mRNA cleavage	9	5	0.00100245	0.00557414	7.56727e-06	0.000793386	Class1	CSTF1;CSTF2;CSTF3;POP4;CPSF3;
5814	GO:0000175	3'-5'-exoribonuclease activity	9	5	0.00100245	0.00557414	7.56727e-06	0.000793386	Class1	EXOSC9;DIS3;EXOSC3;EXOSC4;EXOSC5;
6766	GO:0004532	exoribonuclease activity	9	5	0.00100245	0.00557414	7.56727e-06	0.000793386	Class1	EXOSC9;DCPS;EXOSC3;EXOSC4;EXOSC5;
2766	GO:0006289	nucleotide-excision repair	47	14	0.00523502	0.0156076	8.35313e-06	0.000847528	Class1	ERCC8;ERCC3;GTF2H1;POLR2B;POLR2C;POLR2E;POLR2F;POLR2G;POLR2H;RFC3;RPA1;RPA2;RPA3;GTF2H5;
3520	GO:0034660	ncRNA metabolic process	20	8	0.00222767	0.00891862	1.06633e-05	0.00107041	Class1	CLNS1A;SNRPD1;SNRPD3;PRMT5;DDX20;WDR77;GEMIN7;TGS1;
750	GO:0051287	NAD binding	33	11	0.00367565	0.0122631	1.06867e-05	0.00106147	Class1	DLD;HSD17B10;HADHB;IDH3A;IDH3B;IDH3G;MDH1;NDUFS2;NDUFV1;HTATIP2;NNT;
3101	GO:0050434	positive regulation of viral transcription	34	11	0.00378703	0.0122631	1.79035e-05	0.00175976	Class1	ERCC3;GTF2F2;GTF2H1;POLR2B;POLR2C;POLR2E;POLR2F;POLR2G;POLR2H;SSRP1;TCEB2;
4029	GO:0005689	U12-type spliceosomal complex	21	8	0.00233905	0.00891862	2.25889e-05	0.00219741	Class1	DHX15;SNRPD1;SNRPD3;SF3B3;SF3B14;SF3B5;PHF5A;ZCRB1;
66	GO:0034641	cellular nitrogen compound metabolic process	147	30	0.0163734	0.0334448	2.80232e-05	0.00269824	Class1	ACADSB;ACAT1;AMD1;BCKDHB;DBT;DLD;GOT2;HSD17B10;PSMA4;PSMB1;PSMB5;PSMB6;PSMB7;PSMC2;PSMC4;PSMC5;PSMD1;PSMD2;PSMD5;PSMD7;PSMD12;PSMD13;QDPR;PSMD6;PSMD14;PSME4;HIBCH;ACAD8;AZIN1;IDO2;
84	GO:0008033	tRNA processing	45	13	0.00501225	0.0144928	2.90121e-05	0.00276524	Class1	FBL;HSD17B10;POP7;POP4;RPP40;LSM6;TRMT6;NSUN2;RG9MTD1;TRMT61B;PUS1;PUS3;ADAT2;
74	GO:0000166	nucleotide binding	1172	157	0.130541	0.175028	3.82966e-05	0.00361366	Class1	ABCB7;ABCF1;ADK;ATP5B;BCS1L;BTK;CCT6A;CDK4;CRY1;CSNK1A1;CSTF2;CTPS;DDX5;DDX10;DHX15;ELAVL1;ERCC3;ACSL3;FARSA;FUS;XRCC6;GNAI3;GSPT1;GTF2F2;HARS;HNRNPA2B1;HNRNPAB;HNRNPC;HNRNPD;HNRNPF;HNRNPH1;HNRNPH2;HNRNPU;HPRT1;HSPA4;HSPA8;HSP90AB1;HSPD1;KIF2A;MARS;MCM6;MSH2;HNRNPM;NARS;DRG1;NME1;NONO;PCCB;MAPK6;PSMC2;PSMC4;PSMC5;ABCD3;RAB1A;RAP1B;RARS;RBM3;RFC3;SRSF2;SRSF3;SRSF5;SRSF6;SRSF7;TRA2B;SMARCA4;SNRPB2;…
2231	GO:0015078	hydrogen ion transmembrane transporter activity	18	7	0.0020049	0.00780379	5.1658e-05	0.00482619	Class1	ATP5F1;ATP5G1;ATP5G2;ATP5G3;ATP5H;ATP5L;ATP5S;
2564	GO:0003697	single-stranded DNA binding	42	12	0.0046781	0.0133779	6.71393e-05	0.00621104	Class1	HMGB1;HSPD1;MCM6;MLH1;MSH2;RPA1;RPA2;RPA3;SSBP1;FUBP1;HNRPDL;LRPPRC;
5801	GO:0005852	eukaryotic translation initiation factor 3 complex	11	5	0.00122522	0.00557414	9.82872e-05	0.00900425	Class1	EIF3A;EIF3B;EIF3I;EIF3M;COPS5;
284	GO:0042645	mitochondrial nucleoid	28	9	0.00311873	0.0100334	0.000101945	0.0092495	Class1	ATP5B;DBT;HADHA;HADHB;SSBP1;LRPPRC;POLDIP2;TFB1M;LRRC59;
81	GO:0006418	tRNA aminoacylation for protein translation	38	11	0.00423257	0.0122631	0.000105798	0.00950767	Class1	FARSA;HARS;MARS;NARS;RARS;AIMP2;EEF1E1;FARSB;PPA2;LARS;IARS2;
2780	GO:0000288	nuclear-transcribed mRNA catabolic process, deadenylation-dependent decay	38	11	0.00423257	0.0122631	0.000105798	0.00950767	Class1	EIF4E;EXOSC9;RQCD1;LSM6;DIS3;LSM4;LSM3;DCPS;EXOSC3;EXOSC4;EXOSC5;
753	GO:0009055	electron carrier activity	113	23	0.0125863	0.025641	0.000226399	0.0199654	Class1	ADH5;ASPH;DLD;ETFA;ETFB;FDX1;IDH3B;NDUFS1;NDUFS2;NDUFS3;NDUFS6;NDUFS8;QDPR;SDHB;SDHC;SDHD;TXNL1;COX5A;GLRX3;UQCR11;GLRX2;TXNDC17;CYP4V2;
2712	GO:0003899	DNA-directed RNA polymerase activity	25	8	0.00278458	0.00891862	0.000244855	0.021393	Class1	POLR2B;POLR2C;POLR2E;POLR2F;POLR2G;POLR2H;POLR1C;TWISTNB;
7354	GO:0030532	small nuclear ribonucleoprotein complex	16	6	0.00178213	0.00668896	0.000246722	0.0213585	Class1	SNRPD1;SNRPD3;LSM6;SF3B3;LSM4;TGS1;
975	GO:0006164	purine nucleotide biosynthetic process	12	5	0.0013366	0.00557414	0.000256615	0.0220129	Class1	ADSL;HPRT1;IMPDH2;GMPS;PAICS;
3095	GO:0006367	transcription initiation from RNA polymerase II promoter	52	13	0.00579194	0.0144928	0.000297324	0.0252753	Class1	ERCC3;GTF2A2;GTF2B;GTF2F2;GTF2H1;POLR2B;POLR2C;POLR2E;POLR2F;POLR2G;POLR2H;TAF9;MED4;
672	GO:0003729	mRNA binding	32	9	0.00356427	0.0100334	0.00057472	0.0484202	Class1	ELAVL1;HNRNPAB;HNRNPC;SSB;TSN;RBM8A;NUDT21;PARK7;HNRNPA3;
4071	GO:0009982	pseudouridine synthase activity	13	5	0.00144798	0.00557414	0.000577164	0.0481957	Class1	DKC1;GAR1;PUS1;PUS3;NAF1;
7204	GO:0000375	RNA splicing, via transesterification reactions	22	7	0.00245043	0.00780379	0.000591599	0.0489678	Class1	TRA2B;SNRNP40;MPHOSPH10;SMNDC1;TXNL4A;SF3A3;SF3B3;
457	GO:0042981	regulation of apoptosis	121	23	0.0134774	0.025641	0.000790499	0.0648621	Class1	GSPT1;NME1;PHB;PSMA4;PSMB1;PSMB5;PSMB6;PSMB7;PSMC2;PSMC4;PSMC5;PSMD1;PSMD2;PSMD5;PSMD7;PSMD12;PSMD13;PSMD6;PSMD14;HTATIP2;PSME4;SIRT1;MST4;
1625	GO:0000278	mitotic cell cycle	240	39	0.026732	0.0434783	0.000937222	0.0762382	Class1	CDK4;CKS1B;KIF2A;MCM6;PSMA4;PSMB1;PSMB5;PSMB6;PSMB7;PSMC2;PSMC4;PSMC5;PSMD1;PSMD2;PSMD5;PSMD7;PSMD12;PSMD13;RFC3;RPA1;RPA2;RPA3;SEC13;TFDP1;BUB3;PSMD6;PSMD14;NUDC;DCTN3;MAPRE1;PSME4;AHCTF1;ANAPC11;HAUS2;RCC2;NUP107;CENPH;MIS12;CDC26;
264	GO:0031966	mitochondrial membrane	39	10	0.00434395	0.0111483	0.000971759	0.078372	Class1	ATP5B;ATP5G2;ATP5G3;NDUFA1;NDUFA2;NDUFA9;NDUFS3;NDUFAF4;NDUFA13;SFXN4;
187	GO:0008135	translation factor activity, nucleic acid binding	19	6	0.00211628	0.00668896	0.00144048	0.115189	Class1	ABCF1;EIF4G2;EIF4H;EIF2B3;EIF2S2;EIF4E2;
874	GO:0006281	DNA repair	192	32	0.0213856	0.0356745	0.00154722	0.122685	Class1	ERCC8;CRY1;ERCC3;XRCC6;GTF2H1;MRE11A;MSH2;NUDT1;MUTYH;NONO;NPM1;POLR2B;POLR2C;POLR2E;POLR2F;POLR2G;POLR2H;RFC3;RPA1;RPA2;RPA3;SSRP1;UBE2A;UBE2D3;CUL4A;PARP2;RUVBL2;SIRT1;PRPF19;RPS27L;FANCL;STRA13;
1439	GO:0019843	rRNA binding	20	6	0.00222767	0.00668896	0.00229769	0.180675	Class1	RPL9;EMG1;MRPS17;MRPL20;IMP3;RPF1;
3255	GO:0070979	protein K11-linked ubiquitination	20	6	0.00222767	0.00668896	0.00229769	0.180675	Class1	UBE2A;UBE2D3;ANAPC13;UBE2S;ANAPC11;CDC26;
1281	GO:0051087	chaperone binding	31	8	0.00345288	0.00891862	0.00263015	0.203427	Class1	HSPD1;HSPE1;PFDN4;SOD1;TBCA;PFDN6;AHSA1;GRPEL1;
2184	GO:0015992	proton transport	31	8	0.00345288	0.00891862	0.00263015	0.203427	Class1	ATP5B;ATP5C1;ATP5D;ATP5O;ATP5J2;NNT;ATP5S;ATP6V1D;
73	GO:0000049	tRNA binding	21	6	0.00233905	0.00668896	0.00349938	0.266291	Class1	FARSA;MARS;RARS;SSB;NSUN2;XPO5;
5161	GO:0000184	nuclear-transcribed mRNA catabolic process, nonsense-mediated decay	21	6	0.00233905	0.00668896	0.00349938	0.266291	Class1	GSPT1;MAGOH;EIF4A3;RBM8A;RNPS1;DCPS;
3088	GO:0000718	nucleotide-excision repair, DNA damage removal	16	5	0.00178213	0.00557414	0.0035442	0.265421	Class1	ERCC3;GTF2H1;RPA1;RPA2;RPA3;
3376	GO:0006334	nucleosome assembly	44	10	0.00490087	0.0111483	0.00368849	0.274052	Class1	HIST1H1C;H2AFZ;NAP1L4;NPM1;RBBP7;SET;RUVBL1;TSPYL2;CENPH;H2AFV;
2563	GO:0002039	p53 binding	27	7	0.00300735	0.00780379	0.00435188	0.320815	Class1	HSPD1;SMARCA4;SMARCB1;TAF9;SIRT1;CDKN2AIP;SMYD2;
1311	GO:0006754	ATP biosynthetic process	33	8	0.00367565	0.00891862	0.00473215	0.346144	Class1	ATP5B;ATP5C1;ATP5D;ATP5O;ATP5J2;SLC25A13;ATP11B;ATP5S;
3091	GO:0006360	transcription from RNA polymerase I promoter	17	5	0.00189352	0.00557414	0.00561151	0.407309	Class1	ERCC3;GTF2H1;POLR2H;POLR1C;RRN3;
3092	GO:0006361	transcription initiation from RNA polymerase I promoter	17	5	0.00189352	0.00557414	0.00561151	0.407309	Class1	ERCC3;GTF2H1;POLR2H;POLR1C;RRN3;
6934	GO:0004298	threonine-type endopeptidase activity	17	5	0.00189352	0.00557414	0.00561151	0.407309	Class1	PSMA4;PSMB1;PSMB5;PSMB6;PSMB7;
1353	GO:0016363	nuclear matrix	53	11	0.00590332	0.0122631	0.00645164	0.457727	Class1	ERCC8;LMNB1;HNRNPM;NONO;YEATS4;RUVBL1;MATR3;RUVBL2;AHCTF1;PSPC1;PHF5A;
4341	GO:0005643	nuclear pore	47	10	0.00523502	0.0111483	0.00706066	0.497197	Class1	KPNA2;KPNA3;IPO5;NUP88;NUP93;NUTF2;AHCTF1;TMEM48;NUP107;NUP35;
1380	GO:0044419	interspecies interaction between organisms	242	36	0.0269548	0.0401338	0.00740038	0.517259	Class1	SLC25A4;C1QBP;EIF4E;ERCC3;GTF2A2;GTF2B;HDAC1;HSPA8;HSPD1;KPNA2;IPO5;NPM1;POLR2E;PPIA;PSMA4;PSMB1;PSMB5;PSMB6;PSMB7;PSMC2;SLC20A2;SMARCB1;STAT1;DYNLT1;UBE2I;EIF4H;CUL4A;BANF1;THOC4;CARM1;HTATIP2;SIVA1;COPS6;PSIP1;SIRT1;GADD45GIP1;
2147	GO:0006302	double-strand break repair	41	9	0.00456672	0.0100334	0.00758337	0.526152	Class1	XRCC6;MRE11A;MSH2;RPA1;RPA2;RPA3;SOD1;TRIP13;CIB1;
3622	GO:0004129	cytochrome-c oxidase activity	18	5	0.0020049	0.00557414	0.00842888	0.580547	Class1	COX5B;COX6B1;SURF1;COX5A;C1orf31;
4359	GO:0005637	nuclear inner membrane	18	5	0.0020049	0.00557414	0.00842888	0.580547	Class1	LMNB1;MATR3;LRPPRC;ATP11B;SIRT1;
78	GO:0005524	ATP binding	870	108	0.0969035	0.120401	0.00868087	0.5893	Class1	ABCB7;ABCF1;ADK;ATP5B;ATP5D;BCS1L;BTK;CCT6A;CDK4;CSNK1A1;CTPS;DDX5;DDX10;DHX15;ERCC3;ACSL3;FARSA;XRCC6;GTF2F2;HARS;HNRNPU;HSPA4;HSPA8;HSP90AB1;HSPD1;HSPE1;IDH3G;KIF2A;MARS;MCM6;MLH1;MSH2;NARS;NDUFA10;NME1;PCCB;MAPK6;PSMC2;PSMC4;PSMC5;ABCD3;RARS;RFC3;RRM1;SMARCA4;TAF9;TCP1;CCT3;UBE2A;UBE2D2;UBE2D3;UBE2I;UBE2N;UCK2;VRK1;RUVBL1;RTCD1;SUCLA2;GMPS;BTAF1;NOLC1;TRIP13;EIF4A3;BMS1;SMC4;FARSB;ACTR2;TRAP1;…
438	GO:0044267	cellular protein metabolic process	223	33	0.0248385	0.0367893	0.0107294	0.723163	Class1	CCT6A;EIF2S1;EIF4E;PFDN4;PFDN5;RPL9;SEC13;TBCA;TCP1;CCT3;VBP1;EIF4H;EIF3A;EIF3B;EIF3I;DPM1;EIF2B3;EIF2B5;EIF2S2;PIGK;PFDN6;CCT7;CCT4;CCT2;CCT8;CCT5;RPL26L1;SAR1B;PIGX;GNPNAT1;DOHH;PIGU;TUBB2B;
1617	GO:0007067	mitosis	136	22	0.0151481	0.0245262	0.0107367	0.71852	Class1	CSNK1A1;DYNLT1;UBE2I;YEATS4;RUVBL1;NOLC1;TXNL4A;SUGT1;DCTN3;ANAPC13;DYNC1LI1;ANAPC11;ZC3HC1;TIPIN;HAUS2;C12orf11;ZNF830;HAUS1;ANAPC16;C7orf11;CDC26;TUBB2B;
723	GO:0000794	condensed nuclear chromosome	19	5	0.00211628	0.00557414	0.0121109	0.804776	Class1	MRE11A;RPA1;LRPPRC;RRS1;MKI67IP;
2565	GO:0004003	ATP-dependent DNA helicase activity	19	5	0.00211628	0.00557414	0.0121109	0.804776	Class1	ERCC3;XRCC6;MCM6;MRE11A;RUVBL2;
1610	GO:0051301	cell division	185	28	0.0206059	0.0312152	0.0126533	0.829146	Class1	CDK4;CKS1B;CSNK1A1;GNAI3;KIF2A;DYNLT1;UBE2I;RUVBL1;BUB3;SMC4;TXNL4A;MAPRE1;ANAPC13;UBE2S;DYNC1LI1;ANAPC11;ZC3HC1;TIPIN;HAUS2;C12orf11;RCC2;CENPH;MIS12;ZNF830;HAUS1;ANAPC16;C7orf11;CDC26;
585	GO:0006144	purine base metabolic process	25	6	0.00278458	0.00668896	0.0132406	0.861641	Class1	ADK;ADSL;HPRT1;IMPDH2;GMPS;PAICS;
2778	GO:0043966	histone H3 acetylation	25	6	0.00278458	0.00668896	0.0132406	0.861641	Class1	TADA2A;TAF9;WDR5;MBIP;POLE3;POLE4;
2566	GO:0008026	ATP-dependent helicase activity	44	9	0.00490087	0.0100334	0.0138605	0.889712	Class1	DDX5;DDX10;DHX15;GTF2F2;DDX39A;DDX52;DDX47;DDX59;C3orf26;
2798	GO:0005694	chromosome	155	24	0.0172644	0.0267559	0.0145402	0.927035	Class1	CSNK1A1;XRCC6;HIST1H1C;H2AFZ;PPP2CA;SSRP1;TADA2A;BANF1;BUB3;SMC4;MPHOSPH10;DCTN3;PES1;AHCTF1;DYNC1LI1;RIF1;RCC2;NSFL1C;NUP107;CENPH;MIS12;MKI67IP;H2AFV;STRA13;
2804	GO:0005680	anaphase-promoting complex	20	5	0.00222767	0.00557414	0.016756	1	Class1	ANAPC13;UBE2S;ANAPC11;ANAPC16;CDC26;
1606	GO:0043161	proteasomal ubiquitin-dependent protein catabolic process	27	6	0.00300735	0.00668896	0.0220202	1	Class1	ERCC8;PSMC5;UBE2D3;UBE2I;CUL3;TOPORS;
2142	GO:0000724	double-strand break repair via homologous recombination	27	6	0.00300735	0.00668896	0.0220202	1	Class1	MRE11A;RPA1;RPA2;RPA3;UBE2N;SHFM1;
1212	GO:0016567	protein ubiquitination	98	16	0.0109156	0.0178372	0.0230155	1	Class1	GSPT1;UBE2D2;UBE2D3;UBE2I;UBE2N;UBE2V2;CUL3;RNF14;SAE1;TOPORS;DCAF13;FBXO9;RLIM;ANAPC11;FANCL;ANAPC16;
2540	GO:0008168	methyltransferase activity	84	14	0.0093562	0.0156076	0.0259027	1	Class1	FBL;PRMT1;RNMT;PRMT5;EMG1;THUMPD3;TFB1M;NSUN2;RG9MTD1;TRMT61B;SMYD2;COQ5;WBSCR22;METTL2A;
195	GO:0000287	magnesium ion binding	100	16	0.0111383	0.0178372	0.0279568	1	Class1	HPRT1;IDH3A;IDH3B;IDH3G;MSH2;NME1;PRPSAP2;FARSB;BPNT1;NUDT5;ATP11B;PPA2;MST4;PRTFDC1;SRR;RNASEH1;
87	GO:0016874	ligase activity	230	32	0.0256182	0.0356745	0.0283045	1	Class1	CTPS;ACSL3;FARSA;HARS;MARS;NARS;PCCB;RARS;UBE2A;UBE2D2;UBE2D3;UBE2I;UBE2N;SUCLG1;SUCLA2;GMPS;RNF14;SAE1;FARSB;TOPORS;PAICS;TTLL1;UBE2S;RLIM;LARS;FANCL;UBR7;QRSL1;G2E3;IARS2;UBE2Z;TRIM63;
261	GO:0006635	fatty acid beta-oxidation	22	5	0.00245043	0.00557414	0.0292293	1	Class1	HADHA;HADHB;PCCB;PEX7;MCEE;
2965	GO:0051603	proteolysis involved in cellular protein catabolic process	22	5	0.00245043	0.00557414	0.0292293	1	Class1	PSMA4;PSMB1;PSMB5;PSMB6;PSMB7;
1399	GO:0006511	ubiquitin-dependent protein catabolic process	101	16	0.0112497	0.0178372	0.0306935	1	Class1	NEDD8;PSMA4;PSMB6;PSMC2;UBE2A;UBE2D2;UBE2D3;UBE2I;UCHL3;UFD1L;CUL4A;TOPORS;PSMD14;USP39;RLIM;UCHL5;
612	GO:0055086	nucleobase, nucleoside and nucleotide metabolic process	56	10	0.00623747	0.0111483	0.0308731	1	Class1	ADK;ADSL;CTPS;HPRT1;IMPDH2;NME1;RRM1;UCK2;GMPS;PAICS;
2796	GO:0000777	condensed chromosome kinetochore	42	8	0.0046781	0.00891862	0.0313564	1	Class1	CSNK1A1;BUB3;DCTN3;AHCTF1;DYNC1LI1;PINX1;NUP107;CENPH;
1538	GO:0000776	kinetochore	36	7	0.0040098	0.00780379	0.036084	1	Class1	SEC13;BUB3;SUGT1;DYNC1LI1;PINX1;NUP107;CENPH;
350	GO:0006417	regulation of translation	50	9	0.00556917	0.0100334	0.0361952	1	Class1	EIF2S1;EIF4E;MAGOH;PA2G4;RBM3;EIF2B5;EIF4E2;RBM8A;NGDN;
1595	GO:0006310	DNA recombination	50	9	0.00556917	0.0100334	0.0361952	1	Class1	HMGB1;MRE11A;NONO;RPA1;RPA2;RPA3;TSN;RUVBL1;RUVBL2;
1026	GO:0045111	intermediate filament cytoskeleton	23	5	0.00256182	0.00557414	0.0371501	1	Class1	DRG1;THOC5;CCT8;MRPS23;NUP35;
2272	GO:0004386	helicase activity	73	12	0.00813099	0.0133779	0.0400712	1	Class1	ERCC3;XRCC6;GTF2F2;SMARCA4;BTAF1;EIF4A3;DDX39A;DDX52;DDX20;DDX47;DDX54;DDX59;
3256	GO:0016881	acid-amino acid ligase activity	51	9	0.00568055	0.0100334	0.0414	1	Class1	UBE2A;UBE2D2;UBE2D3;UBE2I;UBE2N;UBE2V2;UBE2S;G2E3;UBE2Z;
4236	GO:0071339	MLL1 complex	24	5	0.0026732	0.00557414	0.0462192	1	Class1	TAF9;RUVBL1;RUVBL2;WDR5;TEX10;
162	GO:0005768	endosome	161	19	0.0179327	0.0472637	4.68015e-06	0.0441619	Class2	CDKN1B;CRK;FYN;VAMP7;SNX4;CD164;SCAMP1;VPS4B;APPL1;GOLIM4;WDR44;LEPROT;LAMTOR1;APPL2;ARL8B;SCYL2;NDFIP1;STARD3NL;PIKFYVE;
120	GO:0005794	Golgi apparatus	551	45	0.0613722	0.11194	1.19833e-05	0.0565371	Class2	ADAM10;CALU;CLN5;CUX1;GLA;GPR143;RAB2A;RAB6A;VAMP7;TRAPPC10;ZNF148;AP3B1;MBTPS1;SNAP23;AIMP1;SCAMP1;HS2ST1;PJA2;FIG4;SEC24B;COG5;SERINC3;TRAPPC8;CLASP2;SLC35A3;STX12;KLHL20;GOLIM4;DSE;SLC35B3;PION;WDR44;LEPROT;LAMTOR1;CCDC91;POMGNT1;RAB20;SCYL2;ARFGAP1;GNPTAB;UXS1;NDFIP1;MCFD2;CHST14;TRAPPC6B;
3264	GO:0019903	protein phosphatase binding	22	5	0.00245043	0.0124378	2.55878e-05	0.080482	Class2	CDKN1B;SHOC2;AP3B1;SNX3;VRK3;
2147	GO:0006302	double-strand break repair	41	7	0.00456672	0.0174129	6.66861e-05	0.157313	Class2	ATM;BRCA2;DDX1;RAD21;RAD50;TDP2;APLF;
1697	GO:0010008	endosome membrane	98	12	0.0109156	0.0298507	0.000129204	0.243833	Class2	SNX3;CD164;VPS4B;FIG4;APPL1;GOLIM4;WDR44;LEPROT;APPL2;SCYL2;NDFIP1;PIKFYVE;
1161	GO:0007049	cell cycle	269	24	0.0299621	0.0597015	0.000234776	0.369224	Class2	ATM;ATR;BRCA2;CDC5L;CETN3;SEPT2;NEK1;RAD17;DYNLT3;TERF1;RAB11A;NAE1;CCPG1;VPS4B;RAD50;ZMYND11;EID1;NIPBL;APPL1;APPL2;ARL8B;CCAR1;PCNP;HAUS3;
1606	GO:0043161	proteasomal ubiquitin-dependent protein catabolic process	27	5	0.00300735	0.0124378	0.000277103	0.373534	Class2	TRIM13;WWP1;KLHL20;CRBN;PCNP;
2267	GO:0016605	PML body	46	7	0.00512364	0.0174129	0.00027908	0.329175	Class2	ATR;SP3;ZBTB16;ZMYM2;TOPBP1;KLHL20;TDP2;
1212	GO:0016567	protein ubiquitination	98	11	0.0109156	0.0273632	0.000752354	0.788802	Class2	TRIM24;WWP1;DCAF12;FBXO3;KLHL20;ANAPC4;CRBN;DCAF6;CAND1;PCNP;UHRF2;
2394	GO:0005932	microtubule basal body	30	5	0.0033415	0.0124378	0.000787917	0.743479	Class2	BBS4;CETN3;IFT80;WDR19;TTC8;
1033	GO:0031175	neuron projection development	31	5	0.00345288	0.0124378	0.00106652	0.91488	Class2	APC;SEPT2;RYK;ATXN10;DOCK7;
464	GO:0003682	chromatin binding	101	11	0.0112497	0.0273632	0.0010946	0.86072	Class2	CUX1;DDX1;GLI3;SOX2;SP3;TRIM24;HMGN3;CBX3;SUZ12;PBRM1;KLHDC3;
734	GO:0005488	binding	312	25	0.0347516	0.0621891	0.0013338	0.968135	Class2	VCAN;TRAPPC10;TTC37;TTC35;USP34;XPOT;PTGR1;USP24;HEATR5A;SCCPDH;RDH11;ARMCX3;ST7L;ARMC1;TM9SF3;RNPEPL1;WDR19;ARMCX5;TTC13;NAA16;UXS1;ACBD6;PRMT10;TTC14;FAM155A;
453	GO:0015031	protein transport	282	22	0.0314101	0.0547264	0.00367892	1	Class2	LYST;RAB2A;RAB6A;STXBP3;VAMP7;TSNAX;SNX4;SNX3;SNAP23;SCAMP1;VPS4B;COG5;RAB18;SERP1;SDAD1;CCDC91;RAB20;ARFGAP1;EXOC1;SNX14;CEP290;MCFD2;
1895	GO:0005802	trans-Golgi network	37	5	0.00412119	0.0124378	0.00462288	1	Class2	RAB6A;RAB11A;SCAMP1;CLASP2;PION;
979	GO:0005525	GTP binding	206	17	0.022945	0.0422886	0.00479491	1	Class2	EEF2;MTIF2;SEPT2;OPA1;RAB2A;RAB6A;RIT1;RAB11A;HBS1L;RAB18;RHOQ;GPN3;ARL8B;RHOT1;RAB20;GUF1;DOCK7;
1953	GO:0003924	GTPase activity	131	12	0.0145912	0.0298507	0.00536262	1	Class2	EEF2;MTIF2;OPA1;RAB2A;RAB6A;RIT1;RAB11A;HBS1L;RAB18;RHOQ;ARL8B;GUF1;
884	GO:0006974	response to DNA damage stimulus	76	8	0.00846514	0.0199005	0.00616419	1	Class2	APC;ATM;ATR;RAD17;TOPBP1;NIPBL;ALKBH8;APLF;
1983	GO:0031902	late endosome membrane	40	5	0.00445534	0.0124378	0.00812736	1	Class2	VAMP7;VPS4B;LAMTOR1;ARL8B;STARD3NL;
2796	GO:0000777	condensed chromosome kinetochore	42	5	0.0046781	0.0124378	0.0113028	1	Class2	CENPC1;SEPT2;PPP1CC;DYNLT3;CLASP2;
1539	GO:0005813	centrosome	127	11	0.0141457	0.0273632	0.0124127	1	Class2	APC;BBS4;BRCA2;PCM1;DCTN2;KIFAP3;DCAF12;IFT80;CEP290;ANKRD32;TTC8;
40	GO:0003824	catalytic activity	69	7	0.00768545	0.0174129	0.0127634	1	Class2	GLA;PHKB;PHYH;NAE1;PRKAG2;ECHDC1;THNSL1;
1000	GO:0016192	vesicle-mediated transport	128	11	0.0142571	0.0273632	0.0133248	1	Class2	RAB2A;RAB6A;STXBP3;VAMP7;TRAPPC10;SEC24B;TRAPPC8;STX12;ARFGAP1;MCFD2;TRAPPC6B;
161	GO:0005765	lysosomal membrane	70	7	0.00779684	0.0174129	0.0141876	1	Class2	CLN5;GPR143;VAMP7;CD164;LAMTOR1;ARL8B;LMBRD1;
1502	GO:0030496	midbody	47	5	0.00523502	0.0124378	0.0226844	1	Class2	SEPT2;PIK3C3;PPP1CC;SCCPDH;ARL8B;
994	GO:0000139	Golgi membrane	240	17	0.026732	0.0422886	0.0265736	1	Class2	CUX1;RAB2A;RAB6A;MBTPS1;SLC33A1;HS2ST1;PJA2;SEC24B;COG5;SLC35A3;ARFIP1;SLC35B3;LEPROT;POMGNT1;GNPTAB;NDFIP1;CHST14;
288	GO:0007420	brain development	78	7	0.0086879	0.0174129	0.0297132	1	Class2	ATM;BRCA2;CLN5;HNMT;NF1;UBE3A;NIPBL;
1621	GO:0000086	G2/M transition of mitotic cell cycle	78	7	0.0086879	0.0174129	0.0297132	1	Class2	DYNC1I2;PCM1;TERF1;DCTN2;ANAPC4;CEP290;CEP70;
3256	GO:0016881	acid-amino acid ligase activity	51	5	0.00568055	0.0124378	0.0357171	1	Class2	UBE3A;WWP1;HERC4;UHRF2;HECTD2;
1398	GO:0004842	ubiquitin-protein ligase activity	129	10	0.0143685	0.0248756	0.0383422	1	Class2	TTC3;UBE3A;TRIM24;TRIM13;WWP1;FBXO3;KLHL20;ANAPC4;UHRF2;UBR1;
8	GO:0005515	protein binding	3567	177	0.397305	0.440299	0.0390675	1	Class2	ADAM10;APC;ATM;ATP5A1;ATR;BBS4;BMX;BRCA2;CALU;CDC5L;CDKN1B;LYST;CLN5;COL16A1;CRK;DDX1;DYNC1I2;EEF2;EPB41L2;FYN;GLA;GLI3;GTF2I;ITGB1;KLC1;MKLN1;TRIM37;SEPT2;NEK1;NF1;GPR143;OPA1;PAWR;PCM1;PHYH;PIK3C3;PPP1CC;PPP2R1B;PPP2R5A;PTPN11;RAB6A;RAD17;RAD21;RASA1;RBBP8;RIT1;RYK;SNRPA;SOX2;SP3;SRPK2;STAU1;STXBP3;VAMP7;TAF13;DYNLT3;TEC;TERF1;TTC3;UBE3A;VDAC2;XPA;ZBTB16;ZNF148;CSDE1;MLLT10;OGT;PPFIA2;PEX3;AP3B…
1194	GO:0005819	spindle	68	6	0.00757407	0.0149254	0.04456	1	Class2	ATM;SEPT2;TERF1;CBX3;CLASP2;HAUS3;
1490	GO:0005929	cilium	54	5	0.0060147	0.0124378	0.0479002	1	Class2	GLI3;IFT80;CEP290;SPAG17;KIF7;
2	GO:0005576	extracellular region	907	72	0.101025	0.263736	2.31116e-19	2.18081e-15	Class3	ACAN;AHSG;AMBP;APOA2;ASIP;C8B;SERPINA6;COL10A1;CSH1;CSN2;ACE;ELN;FGFR2;GAST;SERPIND1;HCRT;HRG;HSPG2;INHA;LAD1;LAMA5;LHB;MATN2;MUC2;NPPB;NTF3;OXT;REG3A;SERPINA5;SERPINA1;PLA2G1B;PRF1;PRLR;PRSS8;QSOX1;SFTPD;SPINT1;TFF3;WNT6;PXDN;CHRD;BMP15;CARTPT;KLK4;SCGN;CGREF1;CCL27;MAN2B2;CELA3B;FETUB;IL1F6;FAM20C;ELSPBP1;PCYOX1L;HHIPL2;PLBD1;C20orf114;ART5;LCN8;C20orf70;DEFB129;CILP2;PSORS1C2;UCMA;SERPINA11;VM…
6	GO:0004867	serine-type endopeptidase inhibitor activity	48	8	0.0053464	0.029304	2.84576e-08	0.000134263	Class3	AMBP;SERPINA6;SERPIND1;SERPINA5;SERPINA1;SPINT1;SERPINA11;SPINK14;
390	GO:0001501	skeletal system development	71	9	0.00790822	0.032967	1.47402e-06	0.00463629	Class3	ACAN;AHSG;COL10A1;HOXA11;INHA;MSX2;CHRD;PAPSS2;DLL3;
1141	GO:0008584	male gonad development	42	6	0.0046781	0.021978	1.40103e-05	0.0330502	Class3	NR0B1;AHSG;INHA;LHB;UTF1;KLHL10;
119	GO:0005624	membrane fraction	272	20	0.0302963	0.0732601	1.72434e-05	0.0325418	Class3	NR0B1;CHRM1;ACE;FOXO3;GLRB;L1CAM;LYN;PDE4A;RGS16;SLC4A3;SLC9A1;SLC18A2;SPINT1;SLC30A3;RHBDL1;SLC22A6;GAL3ST1;GIPC1;SPHK2;ART5;
26	GO:0005615	extracellular space	444	28	0.0494542	0.102564	2.59028e-05	0.0407364	Class3	AHSG;APOA2;ASIP;C8B;SERPINA6;CSH1;ACE;HSPG2;INHA;LAMA5;NPPB;OXT;REG3A;SERPINA1;PLA2G1B;PRSS8;QSOX1;SFTPD;TDGF1;PXDN;CHRD;BMP15;CARTPT;CCL27;FETUB;IL1F6;C20orf114;CTRB2;
1154	GO:0043565	sequence-specific DNA binding	204	16	0.0227222	0.0586081	3.46078e-05	0.0466513	Class3	NR0B1;ETV4;FOXO3;GATA1;GATA2;NR3C1;HOXA11;MSX2;POU5F1;SNAI1;T;TBX2;MTA1;ATF7;ATF5;SPDEF;
99	GO:0007268	synaptic transmission	134	12	0.0149254	0.043956	3.81294e-05	0.0449737	Class3	GLRB;HCRT;HTR1D;KCNJ3;KCNJ5;KCNMB1;PRKCG;SLC18A2;VAMP2;SYN1;CARTPT;GIPC1;
776	GO:0005179	hormone activity	46	6	0.00512364	0.021978	4.79966e-05	0.0503217	Class3	CSH1;GAST;INHA;LHB;NPPB;OXT;
39	GO:0030414	peptidase inhibitor activity	35	5	0.00389842	0.018315	6.60512e-05	0.0623259	Class3	AMBP;SERPINA5;SPINT1;SERPINA11;SPINK14;
1647	GO:0030141	stored secretory granule	41	5	0.00456672	0.018315	0.000376983	0.323383	Class3	GHRHR;HCRT;OXT;PLA2G1B;TFF3;
1031	GO:0005578	proteinaceous extracellular matrix	103	9	0.0114725	0.032967	0.000426608	0.335456	Class3	ACAN;ELN;MATN2;SERPINA1;TFF3;WNT6;PXDN;CILP2;UCMA;
702	GO:0007565	female pregnancy	42	5	0.0046781	0.018315	0.000479941	0.348363	Class3	AMBP;CLDN4;CRHR1;CSH1;OXT;
1247	GO:0010628	positive regulation of gene expression	43	5	0.00478949	0.018315	0.000604107	0.407168	Class3	ALOX12;AVPR2;PRDM1;GCKR;WNT6;
1153	GO:0043434	response to peptide hormone stimulus	44	5	0.00490087	0.018315	0.000752378	0.473296	Class3	NR0B1;NPPB;OXT;PRSS8;TFF3;
121	GO:0005887	integral to plasma membrane	456	25	0.0507908	0.0915751	0.00107379	0.633269	Class3	AVPR2;CHRM1;CLDN4;CRHR1;GLRB;GP9;HTR1D;IL12RB2;ITGA2B;CD99;NPY2R;P2RY2;PDGFRB;SDC1;SLC4A3;SLC18A2;VAMP2;SLC30A3;RHBDL1;SLC22A6;GAL3ST1;IGDCC3;TUBB3;SLC12A7;SLC39A2;
58	GO:0030154	cell differentiation	240	15	0.026732	0.0549451	0.00192615	1	Class3	INHA;L1CAM;LAMA5;SLC9A1;TDGF1;BAG6;FXR1;CAMK1;DLL3;TSNAXIP1;ZNF541;NAV1;C19orf20;GLDN;KRTDAP;
53	GO:0007275	multicellular organismal development	402	22	0.0447761	0.0805861	0.00211191	1	Class3	GATA1;HOXA11;L1CAM;MSX2;REG3A;POU5F1;SNAI1;T;TBX2;WNT6;FXR1;CAMK1;TUBB3;DLL3;NES;SPDEF;TBX21;TSNAXIP1;ZNF541;NAV1;C19orf20;GLDN;
52	GO:0005886	plasma membrane	1414	60	0.157496	0.21978	0.0023631	1	Class3	ALPPL2;AMBP;AVPR2;CHRM1;CLDN4;CRHR1;ACE;FGFR2;GCGR;GHRHR;GLRB;GP9;HRG;HSPG2;HTR1D;ITGA2B;KCNJ3;KCNJ5;L1CAM;LYN;CD99;MYD88;MYH9;NFATC2;NPY2R;NTF3;P2RY2;PDE4A;PDGFRB;PRF1;PRSS8;SDC1;SLC4A3;SLC9A1;SLC9A3;SLC18A2;VAMP2;TDGF1;GPR37L1;SLC22A6;RAB3D;TUBB3;BAIAP2;TRIM16;SLC12A7;RUNDC3A;OR7E24;SLC39A2;LIME1;SLC44A4;LY6G6C;AIF1L;TAS1R3;RHOT2;CRB3;PALM2;TIRAP;DAB2IP;SLC41A1;GLDN;
726	GO:0005938	cell cortex	53	5	0.00590332	0.018315	0.00371411	1	Class3	COL10A1;FGFR2;MYH9;SPTB;GIPC1;
1055	GO:0042127	regulation of cell proliferation	53	5	0.00590332	0.018315	0.00371411	1	Class3	NR3C1;INHA;LAMA5;MYD88;NOS2;
166	GO:0016023	cytoplasmic membrane-bounded vesicle	70	6	0.00779684	0.021978	0.00386087	1	Class3	ARHGDIG;NTF3;PRF1;GIPC1;SLC39A2;TMEM35;
378	GO:0043234	protein complex	107	8	0.011918	0.029304	0.00405837	1	Class3	AHSG;NR3C1;MYH9;SERPINA5;SDC1;SPTB;SLC22A6;SRCAP;
1858	GO:0006813	potassium ion transport	54	5	0.0060147	0.018315	0.00428869	1	Class3	KCND1;KCNJ3;KCNJ5;KCNMB1;SLC12A7;
1010	GO:0031012	extracellular matrix	89	7	0.00991312	0.025641	0.00435703	1	Class3	ACAN;AHSG;FGFR2;HSPG2;LAMA5;MATN2;PXDN;
654	GO:0008284	positive regulation of cell proliferation	193	12	0.021497	0.043956	0.00525469	1	Class3	ALOX12;AVPR2;CHRM1;FGFR2;GHRHR;IL12RB2;LYN;PDGFRB;T;TBX2;TDGF1;SPHK2;
647	GO:0005102	receptor binding	135	9	0.0150368	0.032967	0.00745949	1	Class3	ASIP;INHA;LHB;NPPB;NTF3;PDGFRB;PLA2G1B;TDGF1;GIPC1;
25	GO:0051384	response to glucocorticoid stimulus	62	5	0.00690577	0.018315	0.0114128	1	Class3	APOA2;GHRHR;OXT;SDC1;SLC9A3;
1197	GO:0006916	anti-apoptosis	122	8	0.0135888	0.029304	0.012456	1	Class3	ALOX12;GCLC;NR3C1;MYD88;PRLR;SON;ATF5;SPHK2;
886	GO:0004930	G-protein coupled receptor activity	102	7	0.0113611	0.025641	0.012998	1	Class3	AVPR2;CHRM1;GHRHR;HTR1D;NPY2R;P2RY2;GPR37L1;
176	GO:0055085	transmembrane transport	332	17	0.0369793	0.0622711	0.0133993	1	Class3	AVPR2;GCKR;GLRB;KCND1;SLC4A3;SLC9A1;SLC9A3;SLC18A2;SLC30A3;CACNA1H;SLC22A6;SLC12A7;SLC39A2;SLC44A4;SLC23A3;SLC41A1;SLC25A47;
653	GO:0007267	cell-cell signaling	124	8	0.0138115	0.029304	0.0141422	1	Class3	ASIP;FGFR2;INHA;LHB;NTF3;WNT6;CARTPT;CCL27;
708	GO:0007166	cell surface receptor linked signaling pathway	104	7	0.0115839	0.025641	0.0149803	1	Class3	IL12RB2;INHA;L1CAM;MYD88;NPPB;PRLR;TIRAP;
496	GO:0004872	receptor activity	349	17	0.0388728	0.0622711	0.0227448	1	Class3	AVPR2;CHRM1;FGFR2;GLRB;HTR1D;IL12RB2;ITGA2B;LAMA5;NPY2R;P2RY2;PDGFRB;PRLR;GPR37L1;TUBB3;OR7E24;TAS1R3;TSPO2;
530	GO:0045944	positive regulation of transcription from RNA polymerase II promoter	155	9	0.0172644	0.032967	0.0231932	1	Class3	FGFR2;FOXO3;GATA2;MYD88;NTF3;SUPT5H;T;TDGF1;UTF1;
63	GO:0014070	response to organic cyclic compound	71	5	0.00790822	0.018315	0.0261135	1	Class3	LYN;NPPB;OXT;SERPINA1;SLC9A1;
721	GO:0046982	protein heterodimerization activity	136	8	0.0151481	0.029304	0.0277506	1	Class3	APOA2;GCLC;NR3C1;INHA;SUPT5H;RALGAPA2;TAS1R3;TIRAP;
323	GO:0007399	nervous system development	163	9	0.0181555	0.032967	0.0334032	1	Class3	CHRM1;GLRB;INHA;L1CAM;NTF3;CAMK1;NAV1;IGSF8;GLDN;
54	GO:0008201	heparin binding	76	5	0.00846514	0.018315	0.0378333	1	Class3	FGFR2;SERPIND1;HRG;SERPINA5;CHRD;
363	GO:0004252	serine-type endopeptidase activity	76	5	0.00846514	0.018315	0.0378333	1	Class3	PRSS8;RHBDL1;KLK4;CELA3B;CTRB2;
420	GO:0015629	actin cytoskeleton	98	6	0.0109156	0.021978	0.0392795	1	Class3	EPB49;MYH9;NFATC2;SPTB;BAIAP2;AIF1L;
590	GO:0009897	external side of plasma membrane	77	5	0.00857652	0.018315	0.040495	1	Class3	ACE;IL12RB2;ITGA2B;KCNJ3;L1CAM;
1029	GO:0005529	sugar binding	78	5	0.0086879	0.018315	0.0432629	1	Class3	ACAN;GCKR;REG3A;SFTPD;CLEC18A;
55	GO:0009986	cell surface	147	8	0.0163734	0.029304	0.0461372	1	Class3	FGFR2;GHRHR;PRLR;SDC1;SLC9A3;SPTB;TDGF1;WNT6;
1005	GO:0003700	sequence-specific DNA binding transcription factor activity	431	19	0.0480062	0.0695971	0.0475859	1	Class3	PRDM1;KLF9;ETV4;FOXO3;GATA1;GATA2;NR3C1;HOXA11;MSX2;NFATC2;POU5F1;T;TBX2;MTA1;ATF7;ATF5;SPDEF;TBX21;HR;
1925	GO:0010552	positive regulation of gene-specific transcription from RNA polymerase II promoter	102	6	0.0113611	0.021978	0.0489419	1	Class3	FGFR2;GATA2;PLA2G1B;POU5F1;TUBB3;DAB2IP;
873	GO:0005667	transcription factor complex	80	5	0.00891067	0.018315	0.0491168	1	Class3	HOXA11;POU5F1;TBX2;ATF5;ANKRD1;
128	GO:0007186	G-protein coupled receptor protein signaling pathway	125	7	0.0139229	0.025641	0.0492254	1	Class3	CHRM1;CRHR1;GAST;GHRHR;CARTPT;GIPC1;TAS1R3;
670	GO:0060337	type I interferon-mediated signaling pathway	42	20	0.0046781	0.0657895	2.87691e-55	2.71466e-51	Class4	ADAR;IFI6;HLA-A;HLA-C;IFI27;IFI35;IFIT2;IFIT1;IFIT3;IRF2;IRF7;ISG20;MX1;MX2;OAS1;PSMB8;STAT2;ISG15;IRF9;XAF1;
668	GO:0019221	cytokine-mediated signaling pathway	99	26	0.011027	0.0855263	8.07164e-36	3.8082e-32	Class4	ADAR;B2M;FCGR1A;IFI6;GBP1;HLA-A;HLA-C;IFI27;IFI35;IFIT2;IFIT1;IFIT3;IRF2;IRF7;ISG20;JAK2;MX1;MX2;OAS1;PML;PSMB8;STAT2;STAT5B;ISG15;IRF9;XAF1;
6936	GO:0005839	proteasome core complex	13	8	0.00144798	0.0263158	2.02715e-30	6.37608e-27	Class4	PSMA3;PSMA6;PSMB2;PSMB4;PSMB8;PSMB9;PSMB10;PSMF1;
6934	GO:0004298	threonine-type endopeptidase activity	17	9	0.00189352	0.0296053	5.35124e-29	1.26236e-25	Class4	PSMA2;PSMA3;PSMA5;PSMA6;PSMB2;PSMB4;PSMB8;PSMB9;PSMB10;
2965	GO:0051603	proteolysis involved in cellular protein catabolic process	22	10	0.00245043	0.0328947	3.43778e-27	6.48778e-24	Class4	CASP8;PSMA2;PSMA3;PSMA5;PSMA6;PSMB2;PSMB4;PSMB8;PSMB9;PSMB10;
429	GO:0009615	response to virus	82	18	0.00913344	0.0592105	2.19452e-20	3.45126e-17	Class4	IFI35;IFIT2;IFIT1;IRF7;ISG20;MX1;MX2;PLSCR1;PML;EIF2AK2;PSMA2;STAT2;CXCR4;ISG15;IRF9;DDX58;TBK1;TRIM5;
4061	GO:0006521	regulation of cellular amino acid metabolic process	45	12	0.00501225	0.0394737	8.82213e-18	1.18922e-14	Class4	PSMA2;PSMA3;PSMA5;PSMA6;PSMB2;PSMB4;PSMB8;PSMB9;PSMB10;PSME1;PSME2;PSMF1;
2148	GO:0006977	DNA damage response, signal transduction by p53 class mediator resulting in cell cycle arrest	52	13	0.00579194	0.0427632	9.91883e-18	1.16993e-14	Class4	PML;PSMA2;PSMA3;PSMA5;PSMA6;PSMB2;PSMB4;PSMB8;PSMB9;PSMB10;PSME1;PSME2;PSMF1;
2331	GO:0060333	interferon-gamma-mediated signaling pathway	45	11	0.00501225	0.0361842	7.00938e-15	7.34895e-12	Class4	B2M;FCGR1A;GBP1;HLA-A;HLA-C;IRF2;IRF7;JAK2;OAS1;PML;IRF9;
2808	GO:0051436	negative regulation of ubiquitin-protein ligase activity involved in mitotic cell cycle	56	12	0.00623747	0.0394737	9.16636e-14	8.64937e-11	Class4	PSMA2;PSMA3;PSMA5;PSMA6;PSMB2;PSMB4;PSMB8;PSMB9;PSMB10;PSME1;PSME2;PSMF1;
3070	GO:0051437	positive regulation of ubiquitin-protein ligase activity involved in mitotic cell cycle	59	12	0.00657162	0.0394737	6.23998e-13	5.35277e-10	Class4	PSMA2;PSMA3;PSMA5;PSMA6;PSMB2;PSMB4;PSMB8;PSMB9;PSMB10;PSME1;PSME2;PSMF1;
658	GO:0034612	response to tumor necrosis factor	18	6	0.0020049	0.0197368	2.39506e-12	1.88332e-09	Class4	CASP3;CASP8;JAK2;UBD;NUB1;CXCL16;
2809	GO:0051439	regulation of ubiquitin-protein ligase activity involved in mitotic cell cycle	63	12	0.00701715	0.0394737	6.03622e-12	4.38137e-09	Class4	PSMA2;PSMA3;PSMA5;PSMA6;PSMB2;PSMB4;PSMB8;PSMB9;PSMB10;PSME1;PSME2;PSMF1;
3245	GO:0000216	M/G1 transition of mitotic cell cycle	65	12	0.00723992	0.0394737	1.68796e-11	1.13769e-08	Class4	PSMA2;PSMA3;PSMA5;PSMA6;PSMB2;PSMB4;PSMB8;PSMB9;PSMB10;PSME1;PSME2;PSMF1;
1201	GO:0008633	activation of pro-apoptotic gene products	20	6	0.00222767	0.0197368	4.73042e-11	2.97575e-08	Class4	BID;CASP8;IFI27;NMT1;TNFSF10;FADD;
457	GO:0042981	regulation of apoptosis	121	17	0.0134774	0.0559211	6.90815e-11	4.07408e-08	Class4	CASP1;CASP3;CASP4;CASP8;PSMA2;PSMA3;PSMA5;PSMA6;PSMB2;PSMB4;PSMB8;PSMB9;PSMB10;PSME1;PSME2;FADD;PSMF1;
2806	GO:0031145	anaphase-promoting complex-dependent proteasomal ubiquitin-dependent protein catabolic process	68	12	0.00757407	0.0394737	7.03305e-11	3.90376e-08	Class4	PSMA2;PSMA3;PSMA5;PSMA6;PSMB2;PSMB4;PSMB8;PSMB9;PSMB10;PSME1;PSME2;PSMF1;
5485	GO:0000502	proteasome complex	53	10	0.00590332	0.0328947	4.04183e-10	2.11882e-07	Class4	PSMA2;PSMA3;PSMA5;PSMB2;PSMB4;PSMB8;PSMB9;PSMB10;PSME1;PSME2;
234	GO:0006915	apoptosis	391	34	0.0435509	0.111842	2.70448e-09	1.34313e-06	Class4	BID;TSPO;CASP1;CASP3;CASP4;CASP7;CASP8;DAXX;JAK2;NMT1;PAK1;PML;PSMA2;PSMA3;PSMA5;PSMA6;PSMB2;PSMB4;PSMB8;PSMB9;PSMB10;PSME1;PSME2;TIA1;CXCR4;TNFSF10;FADD;PSMF1;RIPK3;CASP14;CIDEB;TMEM85;SHISA5;XAF1;
1200	GO:0008629	induction of apoptosis by intracellular signals	31	7	0.00345288	0.0230263	2.98017e-09	1.40604e-06	Class4	BID;CASP3;CASP7;CASP8;NMT1;CUL5;CUL2;
373	GO:0008233	peptidase activity	285	27	0.0317443	0.0888158	6.9013e-09	3.10098e-06	Class4	C1R;C1S;C2;CASP1;CASP3;CASP4;CASP7;CASP8;PSMA2;PSMA3;PSMA5;PSMA6;PSMB2;PSMB4;PSMB8;PSMB9;PSMB10;USP15;CASP14;SENP3;USP25;LAP3;CNDP2;VCPIP1;RHBDD1;SPPL2A;USP41;
1380	GO:0044419	interspecies interaction between organisms	242	24	0.0269548	0.0789474	1.08734e-08	4.66372e-06	Class4	CD86;DAXX;HLA-A;HLA-C;IRF7;PML;EIF2AK2;PSMA3;PSMB2;PSMB4;PSMB8;PSMB9;PSMB10;STAT2;TSG101;CXCR4;CUL5;CUL2;FADD;ISG15;KIN;WAPAL;TBK1;TRIM5;
485	GO:0000082	G1/S transition of mitotic cell cycle	108	14	0.0120294	0.0460526	2.64177e-08	1.08381e-05	Class4	PSMA2;PSMA3;PSMA5;PSMA6;PSMB2;PSMB4;PSMB8;PSMB9;PSMB10;PSME1;PSME2;CUL5;CUL2;PSMF1;
1210	GO:0016071	mRNA metabolic process	99	13	0.011027	0.0427632	5.83057e-08	2.29238e-05	Class4	PSMA2;PSMA3;PSMA5;PSMA6;PSMB2;PSMB4;PSMB8;PSMB9;PSMB10;PSME1;PSME2;PSMF1;PAN3;
2439	GO:0000084	S phase of mitotic cell cycle	90	12	0.0100245	0.0394737	1.27317e-07	4.80546e-05	Class4	PSMA2;PSMA3;PSMA5;PSMA6;PSMB2;PSMB4;PSMB8;PSMB9;PSMB10;PSME1;PSME2;PSMF1;
2580	GO:0004197	cysteine-type endopeptidase activity	40	7	0.00445534	0.0230263	5.81485e-07	0.000211034	Class4	CASP1;CASP3;CASP4;CASP7;CASP8;USP15;CASP14;
1399	GO:0006511	ubiquitin-dependent protein catabolic process	101	12	0.0112497	0.0394737	1.53593e-06	0.00053678	Class4	PSMA2;PSMA3;PSMA5;PSMA6;CUL5;CUL2;PSMF1;USP15;UBD;USP25;NUB1;USP41;
1209	GO:0016070	RNA metabolic process	130	14	0.0144798	0.0460526	2.03045e-06	0.000684263	Class4	PSMA2;PSMA3;PSMA5;PSMA6;PSMB2;PSMB4;PSMB8;PSMB9;PSMB10;PSME1;PSME2;AKAP7;PSMF1;PAN3;
2141	GO:0000075	cell cycle checkpoint	103	12	0.0114725	0.0394737	2.27558e-06	0.000740426	Class4	PSMA2;PSMA3;PSMA5;PSMA6;PSMB2;PSMB4;PSMB8;PSMB9;PSMB10;PSME1;PSME2;PSMF1;
66	GO:0034641	cellular nitrogen compound metabolic process	147	15	0.0163734	0.0493421	2.95545e-06	0.000929586	Class4	GLS;PSMA2;PSMA3;PSMA5;PSMA6;PSMB2;PSMB4;PSMB8;PSMB9;PSMB10;PSME1;PSME2;SAT1;PSMF1;SLC7A3;
1605	GO:0043123	positive regulation of I-kappaB kinase/NF-kappaB cascade	92	11	0.0102473	0.0361842	3.55396e-06	0.00108178	Class4	CASP1;CASP8;CD40;LGALS9;MAP3K7;TNFSF10;FADD;UBD;TBK1;SHISA5;TERF2IP;
2330	GO:0050776	regulation of immune response	42	6	0.0046781	0.0197368	5.95996e-05	0.0175744	Class4	B2M;CD40;FCGR3A;HLA-A;HLA-C;ICAM2;
1585	GO:0006955	immune response	176	15	0.0196035	0.0493421	9.19511e-05	0.0262924	Class4	C1R;CD86;FCGR1A;FCGR3A;IFI6;HLA-A;HLA-C;IFI35;IL15;LCP2;OAS1;TNFSF10;AIM2;IFI44L;SAMHD1;
2267	GO:0016605	PML body	46	6	0.00512364	0.0197368	0.000179386	0.049785	Class4	DAXX;ISG20;PML;PIAS2;N4BP1;MORC3;
2581	GO:0008234	cysteine-type peptidase activity	46	6	0.00512364	0.0197368	0.000179386	0.049785	Class4	CASP7;CASP8;SENP3;USP25;VCPIP1;USP41;
986	GO:0016032	viral reproduction	232	17	0.0258409	0.0559211	0.000473908	0.124217	Class4	B2M;HLA-A;POLR2J;PSMA2;PSMA3;PSMA5;PSMA6;PSMB2;PSMB4;PSMB8;PSMB9;PSMB10;PSME1;PSME2;CXCR4;CUL5;PSMF1;
527	GO:0031625	ubiquitin protein ligase binding	64	7	0.00712854	0.0230263	0.000492492	0.125599	Class4	DAXX;PML;TSG101;CXCR4;CUL5;CUL2;JKAMP;
521	GO:0006917	induction of apoptosis	110	10	0.0122522	0.0328947	0.000534552	0.132738	Class4	CASP3;CASP4;DAXX;MX1;PML;TIA1;TNFSF10;CASP14;CIDEB;SHISA5;
386	GO:0047485	protein N-terminus binding	52	6	0.00579194	0.0197368	0.0006775	0.16392	Class4	DAXX;GLRX;NBN;NPAT;HAX1;TDRD7;
1475	GO:0005741	mitochondrial outer membrane	70	7	0.00779684	0.0230263	0.00126808	0.299139	Class4	BID;TSPO;CASP8;ACSL5;MARCH5;CYB5B;PGAM5;
2888	GO:0050852	T cell receptor signaling pathway	47	5	0.00523502	0.0164474	0.003374	0.776513	Class4	LCP2;NCK1;PAK1;MAP3K7;PRKD2;
1625	GO:0000278	mitotic cell cycle	240	15	0.026732	0.0493421	0.00726204	1	Class4	PSMA2;PSMA3;PSMA5;PSMA6;PSMB2;PSMB4;PSMB8;PSMB9;PSMB10;PSME1;PSME2;PSMF1;REC8;CENPK;NEDD1;
531	GO:0046777	protein autophosphorylation	53	5	0.00590332	0.0164474	0.00820118	1	Class4	JAK2;PAK1;EIF2AK2;PRKD2;TAOK3;
230	GO:0004672	protein kinase activity	124	9	0.0138115	0.0296053	0.00914974	1	Class4	JAK2;PAK1;POLR2J;MAP3K7;RIPK3;PRKD2;TBK1;CDKL3;PAN3;
235	GO:0008624	induction of apoptosis by extracellular signals	72	6	0.0080196	0.0197368	0.0109956	1	Class4	CASP3;CASP8;IFI27;TNFSF10;FADD;RIPK3;
366	GO:0006508	proteolysis	252	14	0.0280686	0.0460526	0.0288195	1	Class4	C1R;C1S;C2;CASP1;CASP3;CASP4;CASP7;CASP8;UBD;CASP14;SENP3;USP25;LAP3;CNDP2;
1181	GO:0007050	cell cycle arrest	84	6	0.0093562	0.0197368	0.0300557	1	Class4	NBN;PML;TSG101;CUL5;CUL2;MACF1;
956	GO:0043065	positive regulation of apoptosis	86	6	0.00957897	0.0197368	0.0345077	1	Class4	BMP7;TSPO;JAK2;MNDA;UBD;TEX261;
964	GO:0004871	signal transducer activity	169	10	0.0188238	0.0328947	0.0355192	1	Class4	CD40;GMFB;GNB1;GNG10;IL15;LGALS9;STAT2;STAT5B;SHISA5;GNB4;
328	GO:0016787	hydrolase activity	574	27	0.0639341	0.0888158	0.0380842	1	Class4	ADAR;ATP6V1B2;BPGM;GLS;INPP1;ISG20;MOV10;PTPN12;GGH;DDX21;TREX1;SETX;SAMHD1;NT5C3;DDX60;NGLY1;ENTPD7;ATL2;NUDT18;ASRGL1;FAM113B;ACPL2;GNPDA2;PGAM5;PDE12;NUDT7;ATP11C;
40	GO:0003824	catalytic activity	69	5	0.00768545	0.0164474	0.0401154	1	Class4	NMT1;AKAP7;PARP3;RSAD2;FAM111B;
471	GO:0005925	focal adhesion	70	5	0.00779684	0.0164474	0.0431886	1	Class4	IRF2;PAK1;MDC1;STARD8;PALLD;
374	GO:0008270	zinc ion binding	865	7	0.0963466	0.2	0.0188431	1	Class5	SF1;ZNF80;SEC24D;USP33;ZNF613;DCST1;FGD2;
33	GO:0003677	DNA binding	745	6	0.0829806	0.171429	0.0289206	1	Class5	SFPQ;STAT3;TTF1;ZNF80;H2AFY;ZNF613;
201	GO:0006355	regulation of transcription, DNA-dependent	747	6	0.0832034	0.171429	0.0293913	1	Class5	SFPQ;STAT3;TTF1;SF1;ZNF80;ZNF613;
1012	GO:0010553	negative regulation of gene-specific transcription from RNA polymerase II promoter	60	6	0.006683	0.0272727	8.90254e-05	0.840044	Class6	AES;ENG;NFIC;TBL1X;HDAC3;HDAC5;
24	GO:0051056	regulation of small GTPase mediated signal transduction	100	8	0.0111383	0.0363636	0.00018187	0.858064	Class6	ARHGAP1;ARHGDIB;GDI1;GDI2;RGL2;TSC2;VAV1;ARHGAP30;
237	GO:0048011	nerve growth factor receptor signaling pathway	135	9	0.0150368	0.0409091	0.000807288	1	Class6	AP2A2;AKT1;PRKACA;SMPD2;TSC2;VAV1;YWHAB;HDAC3;AKT1S1;
8	GO:0005515	protein binding	3567	110	0.397305	0.5	0.000926592	1	Class6	AES;AKT1;AKT2;ARHGAP1;ARRB2;BSG;CAPN1;CAPZB;CFL1;CHD4;CSNK2B;DCTN1;DYNC1H1;ECHS1;ENG;NR2F6;FANCG;FES;GCDH;BLOC1S1;GDI1;GDI2;GLE1;GNAS;GNB2;ID4;ILF3;LMNA;MAP3K4;NFYC;NUMA1;PCBP1;PRKACA;PKN1;PRPSAP1;QARS;RFX1;MRPL12;SLC25A1;SPTAN1;MED22;TAF6;TBL1X;TLN1;TSC2;USF2;VARS;VAV1;VEGFB;WAS;YWHAB;ZYX;NUP214;USP5;IFT88;NAA10;NSMAF;HDAC3;AP1G2;FIBP;PDLIM7;LONP1;WDR1;MVP;HDAC5;TRIM28;SORBS3;SF3B4;STUB1;SF3A1;S…
1006	GO:0003714	transcription corepressor activity	99	7	0.011027	0.0318182	0.00157323	1	Class6	AES;ID4;TBL1X;YWHAB;HDAC3;TRIM28;PBXIP1;
28	GO:0005737	cytoplasm	3033	94	0.337826	0.427273	0.00251526	1	Class6	AKT1;APEH;ARHGAP1;ARHGDIB;ARRB2;CAPN1;CAPZB;CFL1;CHD4;CSNK1G2;CSNK2B;DCTN1;DYNC1H1;FANCG;GDI1;GDI2;GLE1;GNAS;GNB2;HDGF;ILF3;LMNA;MAP3K4;PCBP1;PRKACA;PKN1;QARS;SPTAN1;MED22;TAF6;TLN1;TSC2;VARS;WAS;YWHAB;ZYX;IFT88;NAA10;NSMAF;HDAC3;PDLIM7;LONP1;PITPNM1;WDR1;MVP;HDAC5;SORBS3;STUB1;CAP1;STK25;ATG7;FARS2;RRAGA;SDCCAG3;TUBGCP2;GCN1L1;ETHE1;SCRIB;PHLDA3;EDC4;PGLS;PRDX5;OSTF1;DBNL;ZDHHC9;VPS28;BIN2;DUS2L…
210	GO:0030036	actin cytoskeleton organization	63	5	0.00701715	0.0227273	0.00262312	1	Class6	ARHGDIB;CAPZB;CFL1;PDLIM7;CAP1;
453	GO:0015031	protein transport	282	14	0.0314101	0.0636364	0.00306808	1	Class6	ARRB2;C11orf2;GDI1;GDI2;GLE1;NUP214;RAB11B;PITPNM1;MVP;ATG7;VPS28;XPO4;GORASP1;RUFY1;
20	GO:0030168	platelet activation	153	9	0.0170417	0.0409091	0.00311685	1	Class6	AKT1;ARRB2;CFL1;GNAS;TLN1;VAV1;VEGFB;WDR1;CAP1;
98	GO:0005759	mitochondrial matrix	156	9	0.0173758	0.0409091	0.00377756	1	Class6	ACADS;CS;ECHS1;GCDH;QARS;LONP1;FARS2;ETHE1;FDX1L;
451	GO:0003779	actin binding	182	10	0.0202718	0.0454545	0.00401948	1	Class6	CAPZB;CFL1;MYO1F;SPTAN1;TLN1;WDR1;CAP1;DBNL;FXYD5;MYH7B;
11	GO:0007264	small GTPase mediated signal transduction	157	9	0.0174872	0.0409091	0.00402034	1	Class6	ARHGAP1;ARHGDIB;GDI1;GDI2;RAP2B;VAV1;YWHAB;RAB11B;ARHGAP30;
5	GO:0002576	platelet degranulation	68	5	0.00757407	0.0227273	0.00476544	1	Class6	CFL1;TLN1;VEGFB;WDR1;CAP1;
166	GO:0016023	cytoplasmic membrane-bounded vesicle	70	5	0.00779684	0.0227273	0.00590422	1	Class6	ARHGDIB;ARRB2;PKN1;SYNGR2;RAB11B;
471	GO:0005925	focal adhesion	70	5	0.00779684	0.0227273	0.00590422	1	Class6	TLN1;ZYX;PDLIM7;SORBS3;PDLIM2;
13	GO:0007596	blood coagulation	300	14	0.033415	0.0636364	0.00631176	1	Class6	AKT1;ARRB2;BSG;CAPZB;CFL1;GNAS;ITPK1;PRKACA;TLN1;VAV1;VEGFB;WAS;WDR1;CAP1;
7	GO:0005096	GTPase activator activity	94	6	0.01047	0.0272727	0.00717246	1	Class6	ARHGAP1;ARHGDIB;GDI1;GDI2;TSC2;ARHGAP30;
273	GO:0042802	identical protein binding	253	12	0.02818	0.0545455	0.00906123	1	Class6	AKT1;CSNK2B;GNAS;PRPSAP1;USF2;WAS;STK25;PHLDA3;OSTF1;DBNL;TPRG1L;MYO18A;
195	GO:0000287	magnesium ion binding	100	6	0.0111383	0.0272727	0.0112959	1	Class6	CSNK1G2;ITPK1;PRPSAP1;FARS2;ILVBL;MAST4;
1621	GO:0000086	G2/M transition of mitotic cell cycle	78	5	0.0086879	0.0227273	0.0124206	1	Class6	DCTN1;DYNC1H1;NUMA1;PRKACA;TUBGCP2;
9	GO:0005829	cytosol	1376	45	0.153264	0.204545	0.0173666	1	Class6	AP2A2;AKT1;AKT2;ARHGAP1;ARHGDIB;ARRB2;CAMK2G;CAPZB;CSNK1G2;CSNK2B;DCTN1;DYNC1H1;FES;GDI1;GDI2;ITPK1;NUMA1;PRKACA;QARS;RAP2B;SPTAN1;SRM;TLN1;TSC2;VARS;VAV1;WAS;YWHAB;NUP214;WDR1;SORBS3;TUBGCP2;EDC4;PGLS;DBNL;ANAPC2;VPS28;NADSYN1;PBXIP1;GORASP1;ASPSCR1;AKT1S1;NAPRT1;ARHGAP30;ACOT6;
243	GO:0043231	intracellular membrane-bounded organelle	134	7	0.0149254	0.0318182	0.019395	1	Class6	ARHGAP1;SPTAN1;TLN1;MVP;RRAGA;PHLDA3;PBXIP1;
493	GO:0004674	protein serine/threonine kinase activity	189	9	0.0210515	0.0409091	0.0200985	1	Class6	AKT1;AKT2;CSNK1G2;CSNK2B;MAP3K4;PRKACA;PKN1;STK25;MAST4;
205	GO:0007411	axon guidance	168	8	0.0187124	0.0363636	0.0266753	1	Class6	AP2A2;CFL1;CSNK2B;FES;SPTAN1;TLN1;YWHAB;CAP1;
231	GO:0007165	signal transduction	641	23	0.0713967	0.104545	0.0280977	1	Class6	AKT1;ARHGAP1;CSF1R;CSNK1G2;CSNK2B;NR2F6;GDI1;GDI2;HDGF;ITPK1;DDR2;PKN1;RGL2;RAP2B;TSC2;ZYX;NSMAF;CAP1;STK25;OSTF1;SH3GLB2;SLC44A2;ARHGAP30;
770	GO:0016301	kinase activity	90	5	0.0100245	0.0227273	0.0292905	1	Class6	AKT1;AKT2;ITPK1;UCKL1;SGMS2;
960	GO:0005975	carbohydrate metabolic process	199	9	0.0221653	0.0409091	0.0294845	1	Class6	AKT1;CS;PRKACA;SLC25A1;NUP214;AAAS;B4GALT7;PGLS;DCXR;
498	GO:0006468	protein phosphorylation	267	11	0.0297394	0.05	0.0384379	1	Class6	AKT1;CAMK2G;CSF1R;CSNK1G2;FES;MUSK;DDR2;PRKACA;PKN1;STK25;MAST4;
78	GO:0005524	ATP binding	870	29	0.0969035	0.131818	0.0400091	1	Class6	AKT1;AKT2;CAMK2G;CHD4;CSF1R;CSNK1G2;DYNC1H1;FES;ITPK1;MAP3K4;MYO1F;MUSK;DDR2;PET112L;PRKACA;PKN1;QARS;VARS;LONP1;STK25;FARS2;UCKL1;NADSYN1;WRNIP1;ATP13A1;MYH7B;DHX37;MAST4;MYO18A;
34	GO:0005622	intracellular	871	29	0.0970149	0.131818	0.0405707	1	Class6	ARHGAP1;CAPN1;CFL1;ILF3;ITPK1;NFIC;NFYC;PKN1;RGL2;RAP2B;MRPL12;TSC2;VARS;VAV1;VEGFB;NAA10;PITPNM1;TRIM28;TSHZ1;PSD4;MTCH1;OSTF1;DBNL;MRPS2;DUS2L;MAF1;RNF166;ZNF524;ARHGAP30;
230	GO:0004672	protein kinase activity	124	6	0.0138115	0.0272727	0.043561	1	Class6	AKT1;MAP3K4;PKN1;TRIM28;STK25;NPRL2;
420	GO:0015629	actin cytoskeleton	98	5	0.0109156	0.0227273	0.0458881	1	Class6	CAPZB;TLN1;WAS;PDLIM7;PDLIM2;
1212	GO:0016567	protein ubiquitination	98	5	0.0109156	0.0227273	0.0458881	1	Class6	AKT1;ARRB2;STUB1;ANAPC2;RNF220;
152	GO:0044255	cellular lipid metabolic process	99	5	0.011027	0.0227273	0.0482725	1	Class6	ACADS;ECHS1;SLC25A1;TBL1X;HDAC3;
1210	GO:0016071	mRNA metabolic process	99	5	0.011027	0.0227273	0.0482725	1	Class6	AKT1;PCBP1;YWHAB;NUP214;EDC4;
74	GO:0000166	nucleotide binding	1172	37	0.130541	0.168182	0.0487421	1	Class6	AKT1;AKT2;CAMK2G;CHD4;CSF1R;CSNK1G2;DYNC1H1;FES;GNAS;HDGF;ITPK1;MAP3K4;MYO1F;MUSK;DDR2;PET112L;PRKACA;PKN1;QARS;RAP2B;VARS;RAB11B;LONP1;SF3B4;STK25;FARS2;RRAGA;RALY;UCKL1;NADSYN1;WRNIP1;ATP13A1;MYH7B;DHX37;EEFSEC;MAST4;MYO18A;
1610	GO:0051301	cell division	185	37	0.0206059	0.272059	0	0	Class7	BIRC5;BUB1;BUB1B;CCNA2;CDK1;CDC6;CENPE;CKS2;HELLS;KIFC1;LIG1;MAD2L1;NEK2;AURKA;WEE1;CCNB2;PTTG1;NCAPD2;NDC80;SMC2;SPAG5;NCAPD3;FBXO5;NUSAP1;MIS18A;NCAPG2;CCDC99;CEP55;SPC25;NCAPG;CENPO;CDCA3;NUF2;SPC24;CDCA2;SKA1;ASPM;
1622	GO:0000087	M phase of mitotic cell cycle	68	23	0.00757407	0.169118	0	0	Class7	BIRC5;BUB1;BUB1B;CENPE;CENPI;MAD2L1;PLK1;AURKB;KIF23;DLGAP5;KIF20A;NDC80;FBXO5;CCDC99;CENPN;SPC25;CENPO;MLF1IP;CENPT;NUF2;SPC24;SKA1;APITD1;
1625	GO:0000278	mitotic cell cycle	240	52	0.026732	0.382353	0	0	Class7	BIRC5;BUB1;BUB1B;CCNA2;CDK1;CDC6;CENPE;DHFR;FEN1;CENPI;LIG1;MAD2L1;MCM3;MCM4;MCM5;MCM7;NEK2;PCNA;PLK1;POLD1;POLE2;RRM2;AURKA;WEE1;CDC45;CCNB2;AURKB;PTTG1;KIF23;GINS1;KIF20A;TUBB2C;NDC80;POLD3;PLK4;DBF4;ORC6;FBXO5;TUBG2;GINS2;CCDC99;CENPN;SPC25;CENPO;MLF1IP;CENPT;NUF2;CEP78;SPC24;TUBB;SKA1;APITD1;
1624	GO:0000236	mitotic prometaphase	63	19	0.00701715	0.139706	5.14075e-77	1.2127e-73	Class7	BIRC5;BUB1;BUB1B;CENPE;CENPI;MAD2L1;PLK1;AURKB;NDC80;CCDC99;CENPN;SPC25;CENPO;MLF1IP;CENPT;NUF2;SPC24;SKA1;APITD1;
1617	GO:0007067	mitosis	136	28	0.0151481	0.205882	2.11219e-74	3.98613e-71	Class7	BIRC5;BUB1B;CCNA2;CDK1;CDC6;HELLS;NEK2;PLK1;AURKA;WEE1;CCNB2;PTTG1;KIF23;NCAPD2;NDC80;SMC2;SPAG5;NCAPD3;MIS18A;NCAPG2;CEP55;KIF15;NCAPG;CDCA3;CDCA2;TUBB;SKA1;ASPM;
4108	GO:0006271	DNA strand elongation involved in DNA replication	27	12	0.00300735	0.0882353	6.24291e-74	9.81802e-71	Class7	FEN1;LIG1;MCM3;MCM4;MCM5;MCM7;PCNA;POLD1;CDC45;GINS1;POLD3;GINS2;
2798	GO:0005694	chromosome	155	29	0.0172644	0.213235	3.21727e-69	4.33687e-66	Class7	BUB1;BUB1B;CENPE;CENPI;H2AFX;MAD2L1;NEK2;PLK1;TMPO;AURKB;NDC80;SPAG5;CBX5;KIF4A;NCAPH2;NUSAP1;MIS18A;CCDC99;CENPN;SPC25;NCAPG;CENPO;MLF1IP;CENPT;NUF2;SPC24;SKA1;APITD1;CENPW;
2796	GO:0000777	condensed chromosome kinetochore	42	14	0.0046781	0.102941	1.35977e-63	1.60385e-60	Class7	BUB1;BUB1B;MAD2L1;NEK2;PLK1;NDC80;SPAG5;CENPN;SPC25;CENPO;MLF1IP;CENPT;NUF2;SPC24;
322	GO:0006260	DNA replication	107	21	0.011918	0.154412	3.11959e-53	3.27071e-50	Class7	CDC6;CHEK1;DUT;FEN1;LIG1;MCM3;MCM4;MCM5;MCM7;PCNA;POLD1;POLE2;RRM2;TK1;TOP2A;CDC45;GINS1;DBF4;ORC6;GINS2;CLSPN;
4027	GO:0000070	mitotic sister chromatid segregation	10	6	0.00111383	0.0441176	2.15983e-51	2.03801e-48	Class7	KIFC1;MAD2L1;NEK2;ESPL1;NDC80;NUSAP1;
3079	GO:0000083	regulation of transcription involved in G1/S phase of mitotic cell cycle	14	7	0.00155937	0.0514706	1.50745e-49	1.29312e-46	Class7	CDK1;CDC6;DHFR;PCNA;RRM2;CDC45;FBXO5;
1161	GO:0007049	cell cycle	269	33	0.0299621	0.242647	2.97428e-48	2.33878e-45	Class7	BUB1B;CDK1;CDKN3;CHEK1;CKS2;FANCD2;H2AFX;HELLS;KIFC1;AURKA;PRC1;DLGAP5;NCAPD2;NDC80;SMC2;SPAG5;WDR6;NCAPD3;CKAP2;RACGAP1;NUSAP1;MIS18A;NCAPG2;CEP55;FANCI;CLSPN;NCAPG;DSCC1;CDCA3;GSG2;CDCA2;C11orf82;ASPM;
883	GO:0005876	spindle microtubule	26	9	0.00289597	0.0661765	3.2109e-43	2.33062e-40	Class7	BIRC5;CDK1;PLK1;AURKA;PRC1;KIF4A;TUBG2;NUSAP1;SKA1;
3081	GO:0006270	DNA-dependent DNA replication initiation	13	6	0.00144798	0.0441176	1.9682e-39	1.32657e-36	Class7	MCM3;MCM4;MCM5;MCM7;POLE2;CDC45;
2439	GO:0000084	S phase of mitotic cell cycle	90	16	0.0100245	0.117647	1.07195e-36	6.74327e-34	Class7	CDC6;FEN1;LIG1;MCM3;MCM4;MCM5;MCM7;PCNA;POLD1;POLE2;WEE1;CDC45;GINS1;POLD3;ORC6;GINS2;
1620	GO:0000775	chromosome, centromeric region	38	10	0.00423257	0.0735294	7.16358e-36	4.22472e-33	Class7	BIRC5;CENPE;CENPI;HELLS;NDC80;MIS18A;DSCC1;NUF2;APITD1;CENPW;
1482	GO:0007059	chromosome segregation	40	10	0.00445534	0.0735294	5.59672e-34	3.10651e-31	Class7	BIRC5;NEK2;TOP2A;PTTG1;ESPL1;NDC80;SPC25;CENPO;NUF2;SKA1;
6600	GO:0007076	mitotic chromosome condensation	11	5	0.00122522	0.0367647	1.10364e-32	5.78554e-30	Class7	NCAPD2;SMC2;NCAPD3;NUSAP1;NCAPG;
4110	GO:0032201	telomere maintenance via semi-conservative replication	17	6	0.00189352	0.0441176	4.83386e-30	2.40065e-27	Class7	FEN1;LIG1;PCNA;POLD1;POLE2;POLD3;
485	GO:0000082	G1/S transition of mitotic cell cycle	108	16	0.0120294	0.117647	6.69155e-30	3.15707e-27	Class7	CDK1;CDC6;CDKN3;DHFR;MCM3;MCM4;MCM5;MCM7;PCNA;POLE2;RRM2;WEE1;CDC45;DBF4;ORC6;FBXO5;
4105	GO:0000722	telomere maintenance via recombination	18	6	0.0020049	0.0441176	2.40471e-28	1.08052e-25	Class7	FEN1;LIG1;PCNA;POLD1;POLE2;POLD3;
1621	GO:0000086	G2/M transition of mitotic cell cycle	78	13	0.0086879	0.0955882	4.6177e-28	1.98057e-25	Class7	BIRC5;CCNA2;CDK1;CHEK1;NEK2;PLK1;WEE1;CCNB2;TUBB2C;PLK4;TUBG2;CEP78;TUBB;
2141	GO:0000075	cell cycle checkpoint	103	15	0.0114725	0.110294	1.35743e-27	5.56898e-25	Class7	BUB1B;CDK1;CDC6;CHEK1;MAD2L1;MCM3;MCM4;MCM5;MCM7;WEE1;CDC45;CCNB2;DBF4;ORC6;CLSPN;
183	GO:0005654	nucleoplasm	614	41	0.0683894	0.301471	2.41774e-27	9.50575e-25	Class7	CCNA2;CDK1;CDC6;CHEK1;DUT;FANCD2;FEN1;CENPI;H2AFX;HMGB2;LIG1;MCM3;MCM4;MCM5;MCM7;PCNA;PLK1;POLD1;POLE2;SNRPF;TOP2A;WEE1;CDC45;KIF23;GINS1;KIF20A;POLD3;DBF4;WDHD1;CBX5;ORC6;FBXO5;UBE2T;GINS2;MIS18A;FANCI;CENPN;CLSPN;DSCC1;CENPO;MLF1IP;
1239	GO:0048015	phosphatidylinositol-mediated signaling	41	9	0.00456672	0.0661765	8.13842e-27	3.07177e-24	Class7	BUB1B;CKS2;FEN1;HMGB2;PCNA;AURKA;TOP2A;NDC80;SPAG5;
1619	GO:0000910	cytokinesis	34	8	0.00378703	0.0588235	7.36694e-26	2.67363e-23	Class7	BIRC5;PLK1;PRC1;AURKB;KIF23;ESPL1;KIF20A;RACGAP1;
2805	GO:0007051	spindle organization	14	5	0.00155937	0.0367647	1.17612e-25	4.11031e-23	Class7	BUB1B;CKS2;AURKA;NDC80;SPAG5;
1538	GO:0000776	kinetochore	36	8	0.0040098	0.0588235	2.36787e-24	7.97974e-22	Class7	BUB1;BUB1B;CENPE;MAD2L1;NEK2;PLK1;NDC80;CBX5;
2278	GO:0007018	microtubule-based movement	46	9	0.00512364	0.0661765	1.00607e-23	3.27356e-21	Class7	CENPE;KIFC1;KIF23;KIF20A;TUBB2C;KIF4A;RACGAP1;KIF15;TUBB;
3377	GO:0034080	CenH3-containing nucleosome assembly at centromere	16	5	0.00178213	0.0367647	1.97327e-22	6.20658e-20	Class7	CENPI;MIS18A;CENPN;CENPO;MLF1IP;
874	GO:0006281	DNA repair	192	19	0.0213856	0.139706	7.27344e-22	2.21394e-19	Class7	CHEK1;FANCD2;FEN1;MSH6;H2AFX;LIG1;PCNA;POLD1;POLE2;TOP2A;RAD54L;PTTG1;RAD51AP1;POLD3;UBE2T;FANCI;CLSPN;GEN1;APITD1;
5988	GO:0006297	nucleotide-excision repair, DNA gap filling	17	5	0.00189352	0.0367647	4.2062e-21	1.2403e-18	Class7	LIG1;PCNA;POLD1;POLE2;POLD3;
2912	GO:0000922	spindle pole	44	8	0.00490087	0.0588235	1.08091e-19	3.09075e-17	Class7	CDC6;NEK2;PLK1;PRC1;SPAG5;CKAP2;CCDC99;ASPM;
3376	GO:0006334	nucleosome assembly	44	8	0.00490087	0.0588235	1.08091e-19	3.09075e-17	Class7	CENPI;H2AFX;HMGB2;MIS18A;ASF1B;CENPN;CENPO;MLF1IP;
35	GO:0005634	nucleus	2922	93	0.325462	0.683824	2.34347e-19	6.31799e-17	Class7	BIRC5;BUB1;BUB1B;CCNA2;CDK1;CDC6;CDX2;CENPE;CHEK1;DUT;EZH2;FANCD2;FEN1;CENPI;MSH6;H2AFX;HELLS;HMGB2;KIFC1;LIG1;MAD2L1;MCM3;MCM4;MCM5;MCM7;MYBL2;NEK2;PCNA;PLK1;POLD1;POLE2;SNRPF;AURKA;TCF19;TMPO;TOP2A;WEE1;CDC45;RAD54L;PRC1;CCNB2;AURKB;PTTG1;KIF23;ESPL1;KIAA0101;DLGAP5;GINS1;NCAPD2;NDC80;SMC2;RAD51AP1;POLD3;PLK4;DBF4;WDHD1;NCAPD3;CBX5;ORC6;KIF4A;FBXO5;ATAD2;RACGAP1;NCAPH2;NUSAP1;GINS2;NAA38;MIS18A…
1194	GO:0005819	spindle	68	10	0.00757407	0.0735294	3.60263e-19	9.44288e-17	Class7	BIRC5;CENPE;KIFC1;AURKA;AURKB;KIF23;DLGAP5;FBXO5;RACGAP1;KIF15;
1502	GO:0030496	midbody	47	8	0.00523502	0.0588235	2.35722e-18	6.01156e-16	Class7	BIRC5;CDK1;NEK2;AURKB;KIF23;KIF4A;RACGAP1;CEP55;
3245	GO:0000216	M/G1 transition of mitotic cell cycle	65	9	0.00723992	0.0661765	2.59227e-16	6.437e-14	Class7	CDC6;MCM3;MCM4;MCM5;MCM7;POLE2;CDC45;DBF4;ORC6;
875	GO:0006284	base-excision repair	22	5	0.00245043	0.0367647	2.89026e-16	6.99294e-14	Class7	FEN1;LIG1;PCNA;POLD1;POLD3;
199	GO:0005856	cytoskeleton	477	28	0.0531299	0.205882	9.92794e-16	2.342e-13	Class7	BIRC5;BUB1B;CENPE;CHEK1;KIFC1;STMN1;PLK1;RAPSN;AURKA;PRC1;AURKB;KIF23;DLGAP5;KIF20A;TUBB2C;SPAG5;PLK4;KIF4A;POC1A;FBXO5;RACGAP1;NUSAP1;CCDC99;CEP55;KIF15;CEP78;TUBB;SKA1;
871	GO:0000723	telomere maintenance	33	6	0.00367565	0.0441176	3.258e-15	7.49817e-13	Class7	FEN1;LIG1;PCNA;POLD1;POLE2;POLD3;
2557	GO:0000079	regulation of cyclin-dependent protein kinase activity	34	6	0.00378703	0.0441176	9.49042e-15	2.13218e-12	Class7	CCNA2;CDC6;CDKN3;CHEK1;CKS2;CCNB2;
2277	GO:0003777	microtubule motor activity	36	6	0.0040098	0.0441176	6.74133e-14	1.47933e-11	Class7	CENPE;KIFC1;KIF23;KIF20A;KIF4A;KIF15;
1618	GO:0005814	centriole	27	5	0.00300735	0.0367647	3.25101e-13	6.97194e-11	Class7	BIRC5;TOP2A;PLK4;POC1A;CEP55;
2806	GO:0031145	anaphase-promoting complex-dependent proteasomal ubiquitin-dependent protein catabolic process	68	8	0.00757407	0.0588235	2.72021e-12	5.70398e-10	Class7	BUB1B;CDK1;MAD2L1;PLK1;AURKA;AURKB;PTTG1;FBXO5;
3090	GO:0006283	transcription-coupled nucleotide-excision repair	34	5	0.00378703	0.0367647	1.90905e-10	3.91605e-08	Class7	LIG1;PCNA;POLD1;POLE2;POLD3;
1751	GO:0005874	microtubule	140	11	0.0155937	0.0808824	3.98962e-10	8.00979e-08	Class7	CENPE;KIFC1;STMN1;KIF23;KIF20A;TUBB2C;SPAG5;CKAP2;RACGAP1;KIF15;TUBB;
78	GO:0005524	ATP binding	870	34	0.0969035	0.25	7.93417e-10	1.55973e-07	Class7	BUB1;BUB1B;CDK1;CDC6;CENPE;CHEK1;MSH6;HELLS;KIFC1;LIG1;MCM3;MCM4;MCM5;MCM7;MTHFD1;NEK2;PLK1;AURKA;TK1;TOP2A;WEE1;RAD54L;AURKB;KIF23;MELK;KIF20A;SMC2;PLK4;KIF4A;ATAD2;UBE2T;UBE2J1;KIF15;GSG2;
33	GO:0003677	DNA binding	745	30	0.0829806	0.220588	2.98721e-09	5.75251e-07	Class7	EZH2;FEN1;H2AFX;HELLS;HMGB2;LIG1;MCM3;MCM4;MCM5;MCM7;MYBL2;PCNA;POLD1;POLE2;TMPO;TOP2A;RAD54L;RAD51AP1;WDHD1;ORC6;KIF4A;NUSAP1;KIF15;CLSPN;DSCC1;CENPT;GSG2;GEN1;APITD1;CENPW;
493	GO:0004674	protein serine/threonine kinase activity	189	12	0.0210515	0.0882353	2.4111e-08	4.55023e-06	Class7	BUB1;BUB1B;CDK1;CHEK1;NEK2;PLK1;AURKA;WEE1;AURKB;MELK;PLK4;GSG2;
74	GO:0000166	nucleotide binding	1172	39	0.130541	0.286765	3.19098e-08	5.90394e-06	Class7	BUB1;BUB1B;CDK1;CDC6;CENPE;CHEK1;MSH6;HELLS;KIFC1;LIG1;MCM3;MCM4;MCM5;MCM7;MTHFD1;NEK2;PLK1;POLD1;AURKA;TK1;TOP2A;WEE1;RAD54L;AURKB;KIF23;MELK;KIF20A;TUBB2C;SMC2;PLK4;KIF4A;TUBG2;ATAD2;UBE2T;UBE2J1;KIF15;GSG2;TUBB;RABL3;
9	GO:0005829	cytosol	1376	43	0.153264	0.316176	6.67792e-08	1.21178e-05	Class7	BIRC5;BUB1;BUB1B;CDK1;CDC6;CENPE;DHFR;CENPI;MAD2L1;MTHFD1;NEK2;PLK1;RRM2;STIL;SNRPF;AURKA;TK1;CCNB2;AURKB;PTTG1;KIF23;TUBB2C;NDC80;PLK4;KIF4A;FBXO5;TUBG2;RACGAP1;CCDC99;DEPDC1B;CENPN;KIF15;SPC25;CENPO;MLF1IP;CENPT;CDCA3;NUF2;CEP78;SPC24;TUBB;SKA1;APITD1;
2766	GO:0006289	nucleotide-excision repair	47	5	0.00523502	0.0367647	1.74095e-07	3.09955e-05	Class7	LIG1;PCNA;POLD1;POLE2;POLD3;
163	GO:0005815	microtubule organizing center	72	6	0.0080196	0.0441176	1.18029e-06	0.000206244	Class7	BUB1B;CHEK1;KIFC1;CCDC99;CEP55;CEP78;
2272	GO:0004386	helicase activity	73	6	0.00813099	0.0441176	1.48288e-06	0.000254409	Class7	HELLS;MCM3;MCM4;MCM5;MCM7;RAD54L;
230	GO:0004672	protein kinase activity	124	8	0.0138115	0.0588235	3.43359e-06	0.00057856	Class7	BUB1;BUB1B;CDK1;CHEK1;NEK2;PLK1;AURKA;GSG2;
464	GO:0003682	chromatin binding	101	7	0.0112497	0.0514706	4.34569e-06	0.000719403	Class7	CDC6;MSH6;HELLS;POLD1;TOP2A;CBX5;APITD1;
8	GO:0005515	protein binding	3567	78	0.397305	0.573529	1.3359e-05	0.00217338	Class7	BIRC5;BUB1;BUB1B;CCNA2;CDK1;CDC6;CDKN3;CENPE;CHEK1;DUT;EZH2;FANCD2;FEN1;MSH6;H2AFX;HMGB2;STMN1;MAD2L1;MCM3;MCM4;MCM5;MCM7;MTHFD1;NEK2;PCNA;PLK1;POLD1;SNRPF;AURKA;TMPO;TOP2A;WEE1;CDC45;WISP1;PRC1;CCNB2;AURKB;PTTG1;KIF23;ESPL1;DLGAP5;MELK;NCAPD2;KIF20A;RNF41;NDC80;SMC2;SPAG5;RAD51AP1;POLD3;PLK4;DBF4;WDR6;CBX5;ORC6;KIF4A;FBXO5;RACGAP1;GINS2;NAA38;FAM64A;CCDC99;TESC;FANCI;LYAR;ASF1B;SPC25;CLSPN;NCAPG…
2809	GO:0051439	regulation of ubiquitin-protein ligase activity involved in mitotic cell cycle	63	5	0.00701715	0.0367647	1.61976e-05	0.00259052	Class7	BUB1B;CDK1;MAD2L1;PLK1;FBXO5;
326	GO:0008283	cell proliferation	179	9	0.0199376	0.0661765	5.72619e-05	0.00900539	Class7	BUB1B;CKS2;PCNA;PLK1;STIL;TCF19;AURKB;DLGAP5;KIF15;
1539	GO:0005813	centrosome	127	7	0.0141457	0.0514706	0.000113925	0.0176228	Class7	MCM3;NEK2;PLK1;CDC45;ESPL1;KIF15;MLF1IP;
770	GO:0016301	kinase activity	90	5	0.0100245	0.0367647	0.000873043	0.132872	Class7	CHEK1;PLK1;TK1;WEE1;SGMS1;
432	GO:0019901	protein kinase binding	97	5	0.0108042	0.0367647	0.001703	0.255071	Class7	CCNA2;CENPE;PLK1;AURKA;CCNB2;
28	GO:0005737	cytoplasm	3033	62	0.337826	0.455882	0.00180196	0.265676	Class7	BIRC5;BUB1B;CCNA2;CDC6;CDKN3;CENPE;CHEK1;HMGB2;HMMR;KIFC1;STMN1;MAD2L1;MCM3;MTHFD1;NEK2;PCNA;PLK1;RAPSN;RRM2;STIL;AURKA;TK1;TOP2A;CDC45;PRC1;AURKB;PTTG1;KIF23;ESPL1;DLGAP5;MELK;GINS1;NCAPD2;KIF20A;TUBB2C;SMC2;SPAG5;PLK4;WDHD1;WDR6;CBX5;KIF4A;POC1A;FBXO5;CKAP2;TUBG2;ATAD2;RACGAP1;NUSAP1;CCDC99;TESC;CEP55;KIF15;NCAPG;MLF1IP;CDCA3;CEP78;CDCA2;TUBB;C11orf82;SKA1;ASPM;
384	GO:0007283	spermatogenesis	135	5	0.0150368	0.0367647	0.0186668	1	Class7	H2AFX;HMGB2;PTTG1;RACGAP1;ASF1B;
198	GO:0005730	nucleolus	747	18	0.0832034	0.132353	0.0189791	1	Class7	BIRC5;FEN1;HMGB2;MCM3;MCM4;NEK2;PCNA;POLE2;TOP2A;PLK4;WDHD1;CBX5;ATAD2;NUSAP1;FAM64A;NCAPG2;LYAR;CDCA2;
498	GO:0006468	protein phosphorylation	267	8	0.0297394	0.0588235	0.0229281	1	Class7	BUB1;BUB1B;AURKA;WEE1;AURKB;MELK;PLK4;GSG2;
234	GO:0006915	apoptosis	391	10	0.0435509	0.0735294	0.0433589	1	Class7	BIRC5;BUB1;BUB1B;HMGB2;ESPL1;RNF41;CKAP2;CLSPN;C11orf82;SGMS1;
13	GO:0007596	blood coagulation	300	8	0.033415	0.0588235	0.0495982	1	Class7	CENPE;KIFC1;WEE1;KIF23;CBX5;KIF4A;RACGAP1;KIF15;
5254	GO:0006888	ER to Golgi vesicle-mediated transport	37	5	0.00412119	0.0632911	1.1134e-16	1.0506e-12	Class8	SPAST;SEC22B;ATL3;SEC22A;SAR1A;
1000	GO:0016192	vesicle-mediated transport	128	9	0.0142571	0.113924	3.93329e-14	1.85573e-10	Class8	ARCN1;ARF4;COPB1;SEC22B;RTN3;SEC22A;RAB14;SAR1A;RINT1;
1954	GO:0006184	GTP catabolic process	87	5	0.00969035	0.0632911	5.77279e-07	0.00181573	Class8	ARF4;DNM1L;ATL3;RAB14;SAR1A;
42	GO:0005783	endoplasmic reticulum	621	16	0.0691691	0.202532	1.49506e-06	0.00352685	Class8	PDIA3;SPAST;SRPR;RNF103;SEC22B;EDEM1;DNM1L;RTN3;KIAA0776;TRAM1;ATL3;SEC22A;TOR1B;SAR1A;SERINC1;RINT1;
1953	GO:0003924	GTPase activity	131	6	0.0145912	0.0759494	2.70639e-06	0.0051075	Class8	ARF4;SRPR;DNM1L;ATL3;RAB14;SAR1A;
979	GO:0005525	GTP binding	206	7	0.022945	0.0886076	4.85193e-05	0.0763047	Class8	ARF4;SRPR;DNM1L;ATL3;RAB14;THG1L;SAR1A;
43	GO:0005789	endoplasmic reticulum membrane	386	10	0.042994	0.126582	0.0001248	0.16823	Class8	SRPR;RNF103;SEC22B;EDEM1;RTN3;TRAM1;ATL3;SEC22A;SERINC1;RINT1;
453	GO:0015031	protein transport	282	8	0.0314101	0.101266	0.000185655	0.21898	Class8	ARF4;SEC22B;NUP50;TRAM1;SEC22A;RAB14;SENP2;RINT1;
74	GO:0000166	nucleotide binding	1172	20	0.130541	0.253165	0.000607999	0.637453	Class8	ARF4;ATP6V1A;DDX3X;MAPK9;PTBP1;SARS;SPAST;SRPR;STK19;UBA3;DNM1L;RBM5;ATL3;TOR1B;C22orf28;RAB14;THG1L;SAR1A;ATP13A3;C7orf64;
87	GO:0016874	ligase activity	230	6	0.0256182	0.0759494	0.00231673	1	Class8	SARS;RNF103;UBA3;KIAA0776;C22orf28;RNF168;
8	GO:0005515	protein binding	3567	42	0.397305	0.531646	0.00734115	1	Class8	APLP2;ATP6V1E1;CDC27;COPB1;ATF2;DDX3X;ENSA;PDIA3;MSN;PPP1CB;PRKAG1;MAPK9;PTBP1;SARS;SPAST;RNF103;STK19;UBA3;GTF3C3;SEC22B;EDEM1;DAZAP2;TOX4;DNM1L;RBM5;PSME3;NUP50;KIAA0776;SF3B1;TRAM1;NOB1;UFC1;RAB14;OTUB1;ERBB2IP;SERINC1;SENP2;RINT1;GOLPH3;DSN1;EMILIN2;RNF168;
46	GO:0016020	membrane	1853	24	0.206393	0.303797	0.016212	1	Class8	ARCN1;COPB1;FUT8;TSPAN31;SPAST;SRPR;RNF103;SEC22B;EDEM1;DNM1L;RTN3;NUP50;TRAM1;C3orf17;ATL3;SEC22A;CMTM6;SENP2;RINT1;ATP13A3;TMEM209;C12orf23;BROX;C5orf43;
183	GO:0005654	nucleoplasm	614	10	0.0683894	0.126582	0.0202242	1	Class8	CDC27;ATF2;PPP1CB;MAPK9;PTBP1;ZNF143;GTF3C3;RBM5;NUP50;SF3B1;
994	GO:0000139	Golgi membrane	240	5	0.026732	0.0632911	0.0219761	1	Class8	ARCN1;COPB1;FUT8;SEC22B;RTN3;
120	GO:0005794	Golgi apparatus	551	9	0.0613722	0.113924	0.0258205	1	Class8	ARCN1;ARF4;COPB1;FUT8;SEC22B;DNM1L;RTN3;SAR1A;GOLPH3;
328	GO:0016787	hydrolase activity	574	9	0.0639341	0.113924	0.0346655	1	Class8	ATP6V1A;ATP6V1E1;DDX3X;IMPA1;PPP1CB;SPAST;DNM1L;ATL3;ATP13A3;
198	GO:0005730	nucleolus	747	11	0.0832034	0.139241	0.0356659	1	Class8	CDC27;ATF2;MSN;PPP1CB;PTBP1;API5;TOX4;RBM5;KIAA0776;SENP6;SENP2;
171	GO:0005215	transporter activity	135	5	0.0150368	0.0925926	1.41352e-06	0.013338	Class9	CDH17;SYP;SYT5;SLC22A8;SLC22A16;
1533	GO:0016568	chromatin modification	147	5	0.0163734	0.0925926	5.08699e-06	0.0240004	Class9	CHD3;FOXA3;MYST3;UBN1;EP400;
176	GO:0055085	transmembrane transport	332	6	0.0369793	0.111111	0.00194641	1	Class9	ATP2B1;SLC2A4;SLC22A8;SLC22A16;SLC30A7;ABCB5;
47	GO:0016021	integral to membrane	1697	17	0.189018	0.314815	0.00911085	1	Class9	ALPI;CDH17;DIO3;IGSF1;CHST6;PMEL;SYP;SYT5;ECE2;BEST2;B3GNT4;SLC22A16;FAM55B;TMC4;SLC30A7;TMEM130;C11orf34;
1005	GO:0003700	sequence-specific DNA binding transcription factor activity	431	6	0.0480062	0.111111	0.0150348	1	Class9	FOXA3;SP1;TRIM29;UBN1;TBX20;NKX6-2;
120	GO:0005794	Golgi apparatus	551	7	0.0613722	0.12963	0.0183159	1	Class9	GLUL;CHST6;PMEL;ECE2;B3GNT4;SLC30A7;TMEM130;
121	GO:0005887	integral to plasma membrane	456	6	0.0507908	0.111111	0.0217556	1	Class9	ATP2B1;OXTR;SLC2A4;TPO;SLC22A8;ABCB5;
33	GO:0003677	DNA binding	745	8	0.0829806	0.148148	0.0412816	1	Class9	CHD3;SP1;MYST3;NCOR2;UBN1;TBX20;EP400;POLR1B;
93	GO:0046872	metal ion binding	1405	13	0.156494	0.240741	0.0441943	1	Class9	ALPI;ATP2B1;CHD3;HPX;SP1;SYT5;XPNPEP2;MYST3;ECE2;TRIM3;TRIM29;NGFRAP1;POLR1B;
52	GO:0005886	plasma membrane	1414	13	0.157496	0.240741	0.0465453	1	Class9	ALPI;ATP2B1;CDH17;DIO3;OXTR;PMEL;SLC2A4;TPO;XPNPEP2;SLC22A8;BEST2;SLC22A16;ABCB5;
982	GO:0006886	intracellular protein transport	136	8	0.0151481	0.105263	6.30119e-11	5.9458e-07	Class10	AP1B1;AP2M1;AP2S1;CLTA;COPA;SNX17;SNUPN;GGA2;
161	GO:0005765	lysosomal membrane	70	5	0.00779684	0.0657895	4.51407e-09	2.12974e-05	Class10	AP1B1;CD63;SLC15A3;MCOLN1;TPCN2;
46	GO:0016020	membrane	1853	32	0.206393	0.421053	1.88321e-06	0.00592333	Class10	AP1B1;ALDH3A2;ATP6V0C;SLC25A20;COPA;FKBP2;LTBR;ATP6V0D1;SNX17;SCAMP2;SCAMP3;MGAT4B;WDFY3;GGA2;PLD3;BRI3;ABHD14A;RPS6KC1;GLTP;SLC15A3;CYB5R1;MANSC1;PIGG;ANO10;WDR11;EDEM2;CHPT1;ARV1;C19orf12;SIRPA;VMA21;TPCN2;
1697	GO:0010008	endosome membrane	98	5	0.0109156	0.0657895	2.07254e-06	0.00488911	Class10	ATP6V0C;CD63;ATP6V0D1;GGA2;MCOLN1;
237	GO:0048011	nerve growth factor receptor signaling pathway	135	6	0.0150368	0.0789474	2.34522e-06	0.00442589	Class10	RHOA;AP2M1;AP2S1;CLTA;RALB;PSENEN;
47	GO:0016021	integral to membrane	1697	27	0.189018	0.355263	0.000107084	0.168408	Class10	ALDH3A2;ATP6V0C;SLC25A20;CHRNA3;LTBR;SCAMP2;SCAMP3;VAT1;RABAC1;MGAT4B;PLD3;BRI3;YIPF3;ABHD14A;SLC15A3;CYB5R1;MANSC1;PIGG;ANO10;WDR11;CHPT1;MCOLN1;ARV1;C19orf12;SIRPA;VMA21;TPCN2;
99	GO:0007268	synaptic transmission	134	5	0.0149254	0.0657895	0.000127609	0.172017	Class10	ALDH2;CHRNA3;AP2M1;AP2S1;GABARAP;
412	GO:0031410	cytoplasmic vesicle	143	5	0.0159278	0.0657895	0.000258283	0.304644	Class10	AP1B1;CLTA;COPA;RABAC1;VMA21;
310	GO:0006811	ion transport	235	6	0.0261751	0.0789474	0.00197854	1	Class10	ATP6V0C;CHRNA3;ATP6V0D1;SLC15A3;ANO10;TPCN2;
994	GO:0000139	Golgi membrane	240	6	0.026732	0.0789474	0.00238549	1	Class10	AP1B1;COPA;SCAMP3;MGAT4B;GABARAP;CHPT1;
960	GO:0005975	carbohydrate metabolic process	199	5	0.0221653	0.0657895	0.00489387	1	Class10	ALDH2;FUCA1;GNPDA1;MGAT4B;DHDH;
120	GO:0005794	Golgi apparatus	551	10	0.0613722	0.131579	0.00538501	1	Class10	AP1B1;COPA;SNX17;SCAMP2;RABAC1;MGAT4B;GABARAP;DYM;PSENEN;CHPT1;
124	GO:0006810	transport	356	7	0.0396525	0.0921053	0.00955728	1	Class10	AP1B1;SLC25A20;AP2M1;AP2S1;SRI;SNUPN;GLTP;
223	GO:0016491	oxidoreductase activity	291	6	0.0324126	0.0789474	0.0109881	1	Class10	ALDH2;ALDH3A2;GPX4;VAT1;DHDH;CYB5R1;
79	GO:0005625	soluble fraction	234	5	0.0260637	0.0657895	0.0148646	1	Class10	COPA;FUCA1;GPX4;HSPB1;DHDH;
43	GO:0005789	endoplasmic reticulum membrane	386	7	0.042994	0.0921053	0.017399	1	Class10	ALDH3A2;FKBP2;PLD3;PIGG;EDEM2;PSENEN;VMA21;
453	GO:0015031	protein transport	282	5	0.0314101	0.0657895	0.0428706	1	Class10	AP2S1;SCAMP2;SCAMP3;GABARAP;SLC15A3;
42	GO:0005783	endoplasmic reticulum	621	9	0.0691691	0.118421	0.0453086	1	Class10	ALDH3A2;FKBP2;MESDC2;PLD3;PIGG;EDEM2;PSENEN;DDRGK1;VMA21;
2272	GO:0004386	helicase activity	73	5	0.00813099	0.0757576	4.74574e-10	4.47808e-06	Class11	CHD2;DDX6;DDX46;DHX29;DHX36;
876	GO:0006366	transcription from RNA polymerase II promoter	171	8	0.0190466	0.121212	6.30959e-10	2.97687e-06	Class11	GTF2H3;MLL;YBX1;KDM5A;TAF1;TAF10;TCERG1;ASH1L;
464	GO:0003682	chromatin binding	101	5	0.0112497	0.0757576	3.36468e-07	0.0010583	Class11	CHD2;MLL;KDM5A;DNAJC2;ARID4B;
1533	GO:0016568	chromatin modification	147	6	0.0163734	0.0909091	9.14417e-07	0.00215711	Class11	MLL;KDM5A;TLK1;DNAJC2;ASH1L;JMJD1C;
74	GO:0000166	nucleotide binding	1172	20	0.130541	0.30303	1.59515e-05	0.0301036	Class11	CHD2;DDX6;DYNC1LI2;IARS;CNOT4;PRKACB;ROCK1;TAF1;EIF5B;TLK1;DDX46;SMG1;U2SURP;DHX29;NOL8;MCCC2;UBA5;C14orf156;LARP4;DHX36;
347	GO:0003723	RNA binding	437	10	0.0486745	0.151515	5.16756e-05	0.0812685	Class11	DDX6;CAPRIN1;CNOT4;YBX1;DDX46;U2SURP;NOL8;SECISBP2;C14orf156;LARP4;
35	GO:0005634	nucleus	2922	36	0.325462	0.545455	6.82576e-05	0.0920113	Class11	CHD2;BPTF;GTF2H3;IARS;MLL;CNOT4;YBX1;PRKACB;KDM5A;TAF1;TAF10;ZKSCAN1;UXT;PPIG;CTR9;TLK1;DDX46;STAG1;TCERG1;SMG1;U2SURP;DNAJC2;ARID4B;AFTPH;BIVM;PHIP;NOL8;ASH1L;WDR48;SECISBP2;UBA5;C14orf156;USP48;PHF6;DHX36;JMJD1C;
78	GO:0005524	ATP binding	870	15	0.0969035	0.227273	0.000171651	0.202462	Class11	CHD2;DDX6;DYNC1LI2;IARS;PRKACB;ROCK1;TAF1;TLK1;DDX46;SMG1;SMCHD1;DHX29;MCCC2;UBA5;DHX36;
201	GO:0006355	regulation of transcription, DNA-dependent	747	13	0.0832034	0.19697	0.000409332	0.429162	Class11	BPTF;GTF2H3;CNOT4;YBX1;TAF1;TAF10;ZKSCAN1;TCERG1;ARID4B;ASH1L;C14orf156;PHF6;JMJD1C;
493	GO:0004674	protein serine/threonine kinase activity	189	5	0.0210515	0.0757576	0.000981085	0.925752	Class11	PRKACB;ROCK1;TAF1;TLK1;SMG1;
85	GO:0010467	gene expression	330	6	0.0367565	0.0909091	0.00969204	1	Class11	GTF2H3;IARS;YBX1;TAF1;TAF10;EIF5B;
28	GO:0005737	cytoplasm	3033	31	0.337826	0.469697	0.011753	1	Class11	DDX6;DYNC1LI2;BPTF;GOLGA4;IARS;CAPRIN1;PPP1R12A;CNOT4;YBX1;PRKACB;KDM5A;ROCK1;TAF10;UXT;PREPL;EIF5B;COL4A3BP;SMG1;DNAJC2;ARID4B;DHX29;AFTPH;BIVM;VPS35;ASH1L;WDR48;UBA5;USP48;HOOK3;DHX36;CNOT6L;
328	GO:0016787	hydrolase activity	574	8	0.0639341	0.121212	0.0285769	1	Class11	CHD2;DDX6;DDX46;ABHD2;DHX29;PPTC7;DHX36;CNOT6L;
31	GO:0016740	transferase activity	582	8	0.0648251	0.121212	0.0314065	1	Class11	MLL;PRKACB;TAF1;TLK1;SMG1;ASH1L;ZCCHC6;METTL10;
183	GO:0005654	nucleoplasm	614	8	0.0683894	0.121212	0.0445536	1	Class11	GTF2H3;YBX1;PRKACB;TAF1;TAF10;PPIG;STAG1;JMJD1C;
1	GO:0003674	molecular_function	329	5	0.0366451	0.0757576	0.0454028	1	Class11	KTN1;ABHD2;CD320;ARID4B;IMPACT;
85	GO:0010467	gene expression	330	46	0.0367565	0.657143	0	0	Class12	EEF1D;EEF1G;EIF4B;EIF3E;KARS;RPSA;RPL3;RPL4;RPL5;RPL6;RPL7A;RPL8;RPL10;RPL13;RPL15;RPL18;RPL18A;RPL19;RPL22;RPL23A;RPL27;RPL27A;RPL28;RPL32;RPL35A;RPL37;RPL36A;RPLP2;RPS3;RPS3A;RPS4X;RPS5;RPS8;RPS9;RPS10;RPS13;RPS14;RPS15;RPS16;RPS18;RPS23;RPS24;RPS27;EIF3H;RPL13A;EIF3K;
185	GO:0005840	ribosome	131	31	0.0145912	0.442857	0	0	Class12	RPL3;RPL4;RPL5;RPL6;RPL10;RPL15;RPL18;RPL18A;RPL19;RPL22;RPL23A;MRPL23;RPL27;RPL27A;RPL28;RPL32;RPL35A;RPL37;RPL36A;RPLP2;RPS3A;RPS4X;RPS8;RPS9;RPS10;RPS13;RPS14;RPS18;RPS23;RPS27;RPL22L1;
186	GO:0006412	translation	212	47	0.0236133	0.671429	0	0	Class12	EEF1D;EEF1G;EIF4B;EIF3E;RPSA;RPL3;RPL4;RPL5;RPL6;RPL7A;RPL8;RPL10;RPL13;RPL15;RPL18;RPL18A;RPL19;RPL22;RPL23A;MRPL23;RPL27;RPL27A;RPL28;RPL32;RPL35A;RPL37;RPL36A;RPLP2;RPS3;RPS3A;RPS4X;RPS5;RPS8;RPS9;RPS10;RPS13;RPS14;RPS15;RPS16;RPS18;RPS23;RPS24;RPS27;EIF3H;RPL13A;EIF3K;RPL22L1;
438	GO:0044267	cellular protein metabolic process	223	45	0.0248385	0.642857	0	0	Class12	EEF1D;EEF1G;EIF4B;EIF3E;RPSA;RPL3;RPL4;RPL5;RPL6;RPL7A;RPL8;RPL10;RPL13;RPL15;RPL18;RPL18A;RPL19;RPL22;RPL23A;RPL27;RPL27A;RPL28;RPL32;RPL35A;RPL37;RPL36A;RPLP2;RPS3;RPS3A;RPS4X;RPS5;RPS8;RPS9;RPS10;RPS13;RPS14;RPS15;RPS16;RPS18;RPS23;RPS24;RPS27;EIF3H;RPL13A;EIF3K;
986	GO:0016032	viral reproduction	232	40	0.0258409	0.571429	0	0	Class12	SLC25A6;RPSA;RPL3;RPL4;RPL5;RPL6;RPL7A;RPL8;RPL10;RPL13;RPL15;RPL18;RPL18A;RPL19;RPL22;RPL23A;RPL27;RPL27A;RPL28;RPL32;RPL35A;RPL37;RPL36A;RPLP2;RPS3;RPS3A;RPS4X;RPS5;RPS8;RPS9;RPS10;RPS13;RPS14;RPS15;RPS16;RPS18;RPS23;RPS24;RPS27;RPL13A;
1217	GO:0031018	endocrine pancreas development	88	39	0.00980174	0.557143	0	0	Class12	RPSA;RPL3;RPL4;RPL5;RPL6;RPL7A;RPL8;RPL10;RPL13;RPL15;RPL18;RPL18A;RPL19;RPL22;RPL23A;RPL27;RPL27A;RPL28;RPL32;RPL35A;RPL37;RPL36A;RPLP2;RPS3;RPS3A;RPS4X;RPS5;RPS8;RPS9;RPS10;RPS13;RPS14;RPS15;RPS16;RPS18;RPS23;RPS24;RPS27;RPL13A;
1486	GO:0019058	viral infectious cycle	77	40	0.00857652	0.571429	0	0	Class12	SLC25A6;RPSA;RPL3;RPL4;RPL5;RPL6;RPL7A;RPL8;RPL10;RPL13;RPL15;RPL18;RPL18A;RPL19;RPL22;RPL23A;RPL27;RPL27A;RPL28;RPL32;RPL35A;RPL37;RPL36A;RPLP2;RPS3;RPS3A;RPS4X;RPS5;RPS8;RPS9;RPS10;RPS13;RPS14;RPS15;RPS16;RPS18;RPS23;RPS24;RPS27;RPL13A;
2844	GO:0003735	structural constituent of ribosome	133	40	0.014814	0.571429	0	0	Class12	RPSA;RPL3;RPL4;RPL5;RPL6;RPL7A;RPL8;RPL10;RPL13;RPL15;RPL18;RPL18A;RPL19;RPL22;RPL23A;MRPL23;RPL27;RPL27A;RPL28;RPL32;RPL35A;RPL37;RPL36A;RPLP2;RPS3;RPS3A;RPS4X;RPS5;RPS8;RPS9;RPS13;RPS14;RPS15;RPS16;RPS18;RPS23;RPS24;RPS27;RPL13A;RPL22L1;
4287	GO:0006414	translational elongation	80	41	0.00891067	0.585714	0	0	Class12	EEF1D;EEF1G;RPSA;RPL3;RPL4;RPL5;RPL6;RPL7A;RPL8;RPL10;RPL13;RPL15;RPL18;RPL18A;RPL19;RPL22;RPL23A;RPL27;RPL27A;RPL28;RPL32;RPL35A;RPL37;RPL36A;RPLP2;RPS3;RPS3A;RPS4X;RPS5;RPS8;RPS9;RPS10;RPS13;RPS14;RPS15;RPS16;RPS18;RPS23;RPS24;RPS27;RPL13A;
4489	GO:0006415	translational termination	72	39	0.0080196	0.557143	0	0	Class12	RPSA;RPL3;RPL4;RPL5;RPL6;RPL7A;RPL8;RPL10;RPL13;RPL15;RPL18;RPL18A;RPL19;RPL22;RPL23A;RPL27;RPL27A;RPL28;RPL32;RPL35A;RPL37;RPL36A;RPLP2;RPS3;RPS3A;RPS4X;RPS5;RPS8;RPS9;RPS10;RPS13;RPS14;RPS15;RPS16;RPS18;RPS23;RPS24;RPS27;RPL13A;
5240	GO:0022627	cytosolic small ribosomal subunit	29	16	0.00323012	0.228571	0	0	Class12	RPSA;RPS3;RPS3A;RPS4X;RPS5;RPS8;RPS9;RPS10;RPS13;RPS14;RPS15;RPS16;RPS18;RPS23;RPS24;RPS27;
5939	GO:0019083	viral transcription	70	39	0.00779684	0.557143	0	0	Class12	RPSA;RPL3;RPL4;RPL5;RPL6;RPL7A;RPL8;RPL10;RPL13;RPL15;RPL18;RPL18A;RPL19;RPL22;RPL23A;RPL27;RPL27A;RPL28;RPL32;RPL35A;RPL37;RPL36A;RPLP2;RPS3;RPS3A;RPS4X;RPS5;RPS8;RPS9;RPS10;RPS13;RPS14;RPS15;RPS16;RPS18;RPS23;RPS24;RPS27;RPL13A;
7083	GO:0022625	cytosolic large ribosomal subunit	28	16	0.00311873	0.228571	0	0	Class12	RPL3;RPL4;RPL5;RPL6;RPL7A;RPL8;RPL10;RPL18;RPL18A;RPL19;RPL22;RPL23A;RPL27A;RPL28;RPL37;RPLP2;
1439	GO:0019843	rRNA binding	20	6	0.00222767	0.0857143	5.79054e-50	3.90282e-47	Class12	RPL8;RPL23A;RPL37;RPS4X;RPS9;RPS18;
182	GO:0006413	translational initiation	37	8	0.00412119	0.114286	3.11299e-47	1.95828e-44	Class12	EIF4B;EIF3E;RPS3;RPS3A;RPS5;EIF3H;EIF3K;EIF3L;
434	GO:0030529	ribonucleoprotein complex	85	12	0.00946759	0.171429	8.62116e-45	5.08433e-42	Class12	RPL4;RPL5;RPL22;RPL27;RPS3;RPS3A;RPS4X;RPS5;RPS8;RPS9;NSA2;RPL13A;
34	GO:0005622	intracellular	871	37	0.0970149	0.528571	1.57175e-34	8.72416e-32	Class12	EEF1G;RPSA;RPL3;RPL5;RPL6;RPL8;RPL10;RPL13;RPL15;RPL18;RPL19;RPL22;RPL23A;MRPL23;RPL27;RPL27A;RPL28;RPL32;RPL35A;RPL37;RPL36A;RPLP2;RPS3;RPS3A;RPS4X;RPS5;RPS8;RPS9;RPS13;RPS14;RPS16;RPS18;RPS23;RPS24;RPS27;GLTSCR2;RPL22L1;
9	GO:0005829	cytosol	1376	47	0.153264	0.671429	1.172e-33	6.14387e-31	Class12	EEF1D;EEF1G;EIF4B;EIF3E;KARS;RPSA;LDHB;RPL3;RPL4;RPL5;RPL6;RPL7A;RPL8;RPL10;RPL13;RPL15;RPL18;RPL18A;RPL19;RPL22;RPL23A;RPL27;RPL27A;RPL28;RPL32;RPL35A;RPL37;RPL36A;RPLP2;RPS3;RPS3A;RPS4X;RPS5;RPS8;RPS9;RPS10;RPS13;RPS14;RPS15;RPS16;RPS18;RPS23;RPS24;RPS27;EIF3H;RPL13A;EIF3K;
347	GO:0003723	RNA binding	437	23	0.0486745	0.328571	6.97829e-28	3.46564e-25	Class12	EIF4B;RPL3;RPL4;RPL5;RPL6;RPL7A;RPL8;RPL13;RPL15;RPL18;RPL18A;RPL19;RPL22;MRPL23;RPL27A;RPL28;RPL37;RPLP2;RPS3A;RPS5;RPS14;RPS15;RPS16;
4288	GO:0003743	translation initiation factor activity	44	5	0.00490087	0.0714286	7.90606e-16	3.73008e-13	Class12	EIF4B;EIF3E;EIF3H;EIF3K;EIF3L;
3328	GO:0006364	rRNA processing	71	6	0.00790822	0.0857143	9.96086e-14	4.47575e-11	Class12	RPL5;RPL35A;RPS15;RPS16;RPS24;NSA2;
8	GO:0005515	protein binding	3567	37	0.397305	0.528571	0.0124045	1	Class12	SLC25A6;BTF3;COX4I1;EEF1D;EEF1G;EIF3E;RPSA;RPL3;RPL4;RPL5;RPL13;RPL18A;RPL23A;RPL27A;RPL28;RPL32;RPL35A;RPL37;RPL36A;RPS3;RPS3A;RPS8;RPS9;RPS10;RPS13;RPS14;RPS15;RPS16;RPS23;SUMO2;SSR4;EIF3H;GNB2L1;EIF3K;EIF3L;CORO1B;MRFAP1;
198	GO:0005730	nucleolus	747	11	0.0832034	0.157143	0.0125504	1	Class12	RPL3;RPL4;RPL5;RPS3A;RPS9;RPS10;RPS13;RPS14;NSA2;GLTSCR2;EIF3L;
1	GO:0003674	molecular_function	329	6	0.0366451	0.0857143	0.0144435	1	Class12	FAU;OXA1L;RPS8;RPS18;RPS23;GLTSCR2;
1598	GO:0016607	nuclear speck	96	6	0.0106928	0.084507	7.36696e-10	6.95146e-06	Class13	FRG1;SUMO1;PIAS1;CIR1;SLU7;RCHY1;
1589	GO:0003713	transcription coactivator activity	146	6	0.016262	0.084507	2.72769e-06	0.0128692	Class13	CDK7;PIAS1;TRIP4;MED21;MED6;TDRD3;
3237	GO:0000398	nuclear mRNA splicing, via spliceosome	149	5	0.0165961	0.0704225	0.000192454	0.605333	Class13	FRG1;SLU7;PPWD1;PPIL3;GEMIN6;
35	GO:0005634	nucleus	2922	37	0.325462	0.521127	0.000216796	0.511423	Class13	CDK7;FRG1;ORC4;PSMC6;SRP19;SUMO1;XRCC4;SIP1;PIAS1;ZW10;TRIP4;MED21;CIR1;RNF7;MRPL19;MED6;HRSP12;HMGN4;SLU7;STAMBP;PPWD1;ORC3;RCHY1;POT1;UTP11L;NUP54;PPP2R3C;UFSP2;MYNN;METTL14;ANKRA2;GEMIN6;TDRD3;SARNP;GTPBP10;BLOC1S2;NSMCE2;
183	GO:0005654	nucleoplasm	614	12	0.0683894	0.169014	0.000390993	0.737881	Class13	CDK7;ORC4;PTPN2;SUMO1;XRCC4;SIP1;PIAS1;MED6;ORC3;POT1;NUP54;GEMIN6;
3238	GO:0008380	RNA splicing	224	6	0.0249499	0.084507	0.000646616	1	Class13	FRG1;SIP1;CIR1;PPWD1;PPIL3;GEMIN6;
28	GO:0005737	cytoplasm	3033	34	0.337826	0.478873	0.00598847	1	Class13	NAT1;CDK7;MOCS2;PSMC6;PTPN2;SRP9;SRP19;SUMO1;SIP1;ATG12;ZW10;TRIP4;GGPS1;RNF7;HRSP12;SLU7;STAMBP;TMEM50A;RCHY1;EIF2C1;UTP11L;PAIP2;NUP54;PPP2R3C;USP47;UFSP2;BDH2;ANKRA2;AASDHPPT;GEMIN6;TDRD3;BBIP1;BLOC1S2;MZT1;
1625	GO:0000278	mitotic cell cycle	240	5	0.026732	0.0704225	0.011234	1	Class13	CDK7;ORC4;PSMC6;ZW10;ORC3;
162	GO:0005768	endosome	161	6	0.0179327	0.0857143	9.62859e-06	0.0908553	Class14	TNK2;FLOT1;PLIN3;PRAF2;VPS24;WIPI1;
1000	GO:0016192	vesicle-mediated transport	128	5	0.0142571	0.0714286	2.73141e-05	0.128868	Class14	LRPAP1;STX4;BCAP31;PLIN3;KDELR1;
119	GO:0005624	membrane fraction	272	7	0.0302963	0.1	0.000333932	1	Class14	FOLR1;GALK1;STBD1;SLC16A3;PTGES;FLOT1;KDELR1;
31	GO:0016740	transferase activity	582	11	0.0648251	0.157143	0.000853399	1	Class14	GALK1;PFKL;TALDO1;TST;MKNK1;PGS1;TNK2;CDIPT;QPCT;MBOAT7;SAT2;
47	GO:0016021	integral to membrane	1697	23	0.189018	0.328571	0.00143102	1	Class14	BNIP3;GOLGB1;LRPAP1;SSR2;SSR3;STX4;ABHD16A;PTGES;FLOT1;CDIPT;TM9SF1;KDELR1;PRAF2;PARM1;TMEM97;C10orf54;MBOAT7;GPR157;TMEM219;KRTCAP2;PRR24;TMEM205;RNASEK;
960	GO:0005975	carbohydrate metabolic process	199	5	0.0221653	0.0714286	0.00255795	1	Class14	GALK1;PFKL;TALDO1;STBD1;GALM;
42	GO:0005783	endoplasmic reticulum	621	10	0.0691691	0.142857	0.00755542	1	Class14	CTSZ;IFNGR1;LRPAP1;P4HB;SSR2;SSR3;PGS1;BCAP31;CDIPT;KDELR1;
52	GO:0005886	plasma membrane	1414	18	0.157496	0.257143	0.011048	1	Class14	FOLR1;HDLBP;IFNGR1;LRPAP1;NEU1;P4HB;RRAS;STX4;TST;SLC16A3;BCAP31;TNK2;FLOT1;NDRG1;CDIPT;PARM1;TMEM97;GPR157;
1310	GO:0006096	glycolysis	27	5	0.00300735	0.0793651	8.92708e-29	8.42359e-25	Class15	ENO1;GPI;LDHA;PFKP;PGK1;
1038	GO:0006006	glucose metabolic process	65	6	0.00723992	0.0952381	8.70981e-17	4.10929e-13	Class15	ENO1;SLC37A4;GPI;PFKP;PGK1;PGM1;
960	GO:0005975	carbohydrate metabolic process	199	9	0.0221653	0.142857	3.8341e-11	1.20595e-07	Class15	ENO1;SLC37A4;GALK2;GPI;IDH2;MPI;PFKP;PGK1;PGM1;
185	GO:0005840	ribosome	131	7	0.0145912	0.111111	8.34859e-11	1.96943e-07	Class15	MRPS27;MRPS26;MRPL36;MRPL9;MRPS34;MRPL45;MRPL53;
97	GO:0005739	mitochondrion	948	16	0.105591	0.253968	6.3488e-05	0.119815	Class15	ACADVL;GCSH;IDH2;VDAC3;TBRG4;BCKDK;PRDX4;PRDX3;MRPS27;ACOT9;MRPS26;MRPL36;MRPL9;MRPS34;MRPL45;MRPL53;
186	GO:0006412	translation	212	5	0.0236133	0.0793651	0.00178221	1	Class15	DHPS;EIF2B1;MRPL36;MRPL9;MRPL45;
31	GO:0016740	transferase activity	582	9	0.0648251	0.142857	0.00594312	1	Class15	DHPS;GALK2;PCMT1;PFKP;PGK1;CDK5RAP1;CMPK1;NANS;ZDHHC6;
229	GO:0055114	oxidation-reduction process	361	6	0.0402094	0.0952381	0.0130962	1	Class15	IDH2;LDHA;NCF4;PRDX6;PRDX4;PRDX3;
9	GO:0005829	cytosol	1376	16	0.153264	0.253968	0.0132487	1	Class15	DHPS;EIF2B1;ENO1;GPI;LDHA;MPI;NCF4;PAFAH1B3;PFKP;PGK1;PGM1;TCEB1;PRDX6;MTHFS;CMPK1;LSM2;
223	GO:0016491	oxidoreductase activity	291	5	0.0324126	0.0793651	0.017672	1	Class15	IDH2;LDHA;PRDX6;PRDX4;PRDX3;
28	GO:0005737	cytoplasm	3033	28	0.337826	0.444444	0.0367873	1	Class15	CDC34;EIF2B1;ENO1;GALK2;GPI;IMPA2;LDHA;MIF;MPI;NCF4;PAFAH1B3;PCMT1;PFKP;PGK1;PGM1;PRDX6;ARPC2;PRDX4;MTHFS;PRDX3;STIP1;PITPNC1;CDK5RAP1;CMPK1;NANS;FAM125A;LYPLAL1;COMMD1;
78	GO:0005524	ATP binding	870	10	0.0969035	0.15873	0.0485723	1	Class15	CDC34;GALK2;PFKP;PGK1;UBE2M;TBRG4;BCKDK;MTHFS;CMPK1;ABCF3;
97	GO:0005739	mitochondrion	948	8	0.105591	0.258065	0.00286862	1	Class16	CLTC;ETFDH;SDHA;VDAC1;YWHAZ;KIAA0391;ATP5SL;FASTKD5;
9	GO:0005829	cytosol	1376	10	0.153264	0.322581	0.00443654	1	Class16	ARF1;CLTC;EPRS;NCKAP1L;NRD1;NSF;RSU1;YWHAZ;ARFGAP3;NUP85;
8	GO:0005515	protein binding	3567	18	0.397305	0.580645	0.0184861	1	Class16	ARF1;CLTC;EPRS;NCKAP1L;CTAGE5;NRD1;NSF;PITPNA;RSU1;SDHA;TAF12;VDAC1;YWHAZ;BECN1;ARPC1A;CXXC1;DCTN4;NUP85;
1197	GO:0006916	anti-apoptosis	122	6	0.0135888	0.162162	2.95401e-15	2.7874e-11	Class17	BIRC3;FAS;MCL1;NFKBIA;TNF;PIM2;
234	GO:0006915	apoptosis	391	5	0.0435509	0.135135	0.00317098	1	Class17	FAS;MCL1;GADD45B;NFKBIA;TNF;
374	GO:0008270	zinc ion binding	865	8	0.0963466	0.216216	0.00673487	1	Class17	BIRC3;CYLD;PTPN1;RBBP6;ZFP36;ZDHHC5;CDADC1;RNF19B;
231	GO:0007165	signal transduction	641	6	0.0713967	0.162162	0.0160081	1	Class17	FAS;MAP3K8;PTPN1;TNF;CD83;UNC13B;
53	GO:0007275	multicellular organismal development	402	5	0.0447761	0.208333	5.34535e-05	0.504388	Class18	ELAVL3;MYOD1;TCP11;GCM1;CHRDL2;
33	GO:0003677	DNA binding	745	5	0.0829806	0.208333	0.0130008	1	Class18	FOXL2;DR1;FOXA2;MYOD1;GCM1;
47	GO:0016021	integral to membrane	1697	8	0.189018	0.333333	0.0354771	1	Class18	CDH16;TCP11;MRC2;UPK1A;TXNDC15;GYLTL1B;SLC5A10;TMEM125;
2	GO:0005576	extracellular region	907	5	0.101025	0.208333	0.0405424	1	Class18	APOC4;IGFALS;CHRDL2;FGFBP3;LCN15;
204	GO:0007155	cell adhesion	265	5	0.0295166	0.142857	3.7194e-05	0.350963	Class19	BCAM;MFGE8;DCHS1;ADAM15;JUB;
2	GO:0005576	extracellular region	907	8	0.101025	0.228571	0.00614178	1	Class19	CA11;IGFBP5;MFAP2;MFGE8;PCSK1N;C1QTNF5;NTN5;LGI4;
393	GO:0005764	lysosome	123	7	0.0137002	0.152174	3.25429e-16	3.07075e-12	Class20	ADA;AGA;CTSD;DNASE2;LAMP1;NAAA;CHID1;
960	GO:0005975	carbohydrate metabolic process	199	6	0.0221653	0.130435	3.05236e-07	0.0014401	Class20	TKT;AKR7A2;AMDHD2;FGGY;CHID1;NPL;
121	GO:0005887	integral to plasma membrane	456	8	0.0507908	0.173913	7.14381e-05	0.224697	Class20	FCER1G;LAMP1;MPP1;TLR4;TYROBP;DEGS1;CD163;B3GNT3;
26	GO:0005615	extracellular space	444	7	0.0494542	0.152174	0.000656212	1	Class20	ADA;CTSD;GRN;LCN2;PLAU;SORD;CECR1;
120	GO:0005794	Golgi apparatus	551	8	0.0613722	0.173913	0.000735834	1	Class20	HIP1;AKR7A2;ITM2B;B3GNT3;SDF4;CECR1;IMPAD1;SLC50A1;
119	GO:0005624	membrane fraction	272	5	0.0302963	0.108696	0.000960266	1	Class20	HIP1;LAMP1;MPP1;SORD;DEGS1;
113	GO:0042803	protein homodimerization activity	281	5	0.0312987	0.108696	0.00128616	1	Class20	LCN2;MGST1;S100A11;CECR1;CARD9;
231	GO:0007165	signal transduction	641	8	0.0713967	0.173913	0.00346349	1	Class20	ANXA5;CAPN3;GRN;MPP1;PLAU;S100A11;TLR4;TYROBP;
328	GO:0016787	hydrolase activity	574	7	0.0639341	0.152174	0.0072149	1	Class20	ADA;AGA;DNASE2;ABHD12;NAAA;CECR1;IMPAD1;
52	GO:0005886	plasma membrane	1414	13	0.157496	0.282609	0.00991681	1	Class20	ADA;FCER1G;FCGRT;PLAU;TLR4;TYROBP;CD163;ITM2B;ERLIN2;SDF4;C2orf28;FLVCR2;SLC50A1;
229	GO:0055114	oxidation-reduction process	361	5	0.0402094	0.15625	0.000416734	1	Class21	CAT;CYB5R3;DHRS3;GPD1L;DUOX2;
52	GO:0005886	plasma membrane	1414	10	0.157496	0.3125	0.00803956	1	Class21	CACNA1E;CALM2;CAT;ENPP1;PTPRK;CYTH2;RAB40B;SLCO2B1;DUOX2;PNPLA2;
47	GO:0016021	integral to membrane	1697	11	0.189018	0.34375	0.0126881	1	Class21	CACNA1E;CYB5A;ENPP1;PTPRK;DHRS3;TMCC2;SLCO2B1;DUOX2;PNPLA2;ALS2CR4;MFSD7;
2	GO:0005576	extracellular region	907	18	0.101025	0.514286	2.47334e-16	2.33385e-12	Class22	APOA1;BMP4;COL1A1;GPX7;TNC;IGFBP6;ISLR;LAMA4;LOXL1;MFAP4;MGP;SLIT3;THBS3;CLEC3B;LRRC17;COL5A3;EMILIN3;CCDC80;
1010	GO:0031012	extracellular matrix	89	5	0.00991312	0.142857	1.01981e-15	4.81148e-12	Class22	COL1A1;TNC;LOXL1;MFAP4;MGP;
26	GO:0005615	extracellular space	444	10	0.0494542	0.285714	5.71633e-11	1.79798e-07	Class22	APOA1;BMP4;COL1A1;TNC;IGFBP6;LOXL1;MGP;SLIT3;CLEC3B;LRRC17;
463	GO:0005509	calcium ion binding	313	6	0.034863	0.171429	5.30096e-06	0.012505	Class22	MGP;SLIT3;THBS3;RCN3;FKBP10;PLCD3;
204	GO:0007155	cell adhesion	265	5	0.0295166	0.142857	3.7194e-05	0.0701925	Class22	TNC;ISLR;MFAP4;THBS3;COL5A3;
1469	GO:0005793	ER-Golgi intermediate compartment	34	6	0.00378703	0.193548	1.29679e-66	1.22365e-62	Class23	HSPA5;SURF4;PDIA6;LMAN2;ERP44;TMED9;
1640	GO:0005788	endoplasmic reticulum lumen	70	8	0.00779684	0.258065	7.9089e-57	3.73142e-53	Class23	HSPA5;HSP90B1;PDIA4;PDIA6;HYOU1;ERP44;DNAJB11;KDELC1;
43	GO:0005789	endoplasmic reticulum membrane	386	18	0.042994	0.580645	1.37132e-49	4.31326e-46	Class23	ATP2A2;AUP1;DAD1;DDOST;HSPA5;RPN1;RPN2;SURF4;HSP90B1;SLC35B1;SEC61B;LMAN2;ERP44;SEC61G;HSD17B12;TMED9;SELS;HM13;
42	GO:0005783	endoplasmic reticulum	621	22	0.0691691	0.709677	3.61646e-45	8.53122e-42	Class23	AUP1;DDOST;HSPA5;RPN1;RPN2;SURF4;HSP90B1;PDIA4;PDIA6;SLC35B1;HYOU1;SEC61B;LMAN2;ERP44;SEC61G;HSD17B12;DNAJB11;TMED9;SELS;KDELC1;CRELD2;HM13;
1159	GO:0042470	melanosome	69	6	0.00768545	0.193548	1.07741e-32	2.03328e-29	Class23	HSPA5;RPN1;HSP90B1;PDIA4;PDIA6;SND1;
83	GO:0006457	protein folding	137	5	0.0152595	0.16129	1.6474e-11	2.59081e-08	Class23	HSP90B1;PDIA6;ERP44;FKBP11;DNAJB11;
44	GO:0005792	microsome	142	5	0.0158164	0.16129	4.23734e-11	5.71193e-08	Class23	ATP2A2;DDOST;HSP90B1;SLC35B1;SELS;
47	GO:0016021	integral to membrane	1697	18	0.189018	0.580645	1.27914e-08	1.50874e-05	Class23	AUP1;DAD1;DDOST;RPN1;RPN2;SURF4;SLC35B1;SEC61B;LMAN2;CYB561D2;SEC61G;HSD17B12;FKBP11;TMEM66;TMED9;SELS;HM13;YIF1B;
46	GO:0016020	membrane	1853	17	0.206393	0.548387	1.27009e-06	0.00133162	Class23	ATP2A2;AUP1;DAD1;DDOST;RPN1;RPN2;SURF4;SLC35B1;SEC61B;LMAN2;CYB561D2;SEC61G;HSD17B12;FKBP11;TMEM66;TMED9;YIF1B;
8	GO:0005515	protein binding	3567	17	0.397305	0.548387	0.0428041	1	Class23	ATP2A2;AUP1;DDOST;HSPA5;RPN1;RPN2;SURF4;HSP90B1;PDIA4;PDIA6;HYOU1;SEC61B;ERP44;SND1;DNAJB11;SELS;HM13;
52	GO:0005886	plasma membrane	1414	5	0.157496	0.333333	0.0307736	1	Class24	BBS1;GRIK5;IHH;PTP4A1;BCL2L11;
35	GO:0005634	nucleus	2922	14	0.325462	0.56	0.00616044	1	Class25	FLII;SKIV2L;SNRPE;SPI1;NR1H2;TRRAP;DHX16;RNASEH2A;SF3B2;XPO6;PIK3R5;NUP62;YLPM1;XAB2;
8	GO:0005515	protein binding	3567	14	0.397305	0.56	0.0482166	1	Class25	FLII;IL2RG;SKIV2L;SNRPE;SPI1;NR1H2;TRRAP;GBF1;SF3B2;KIAA0090;XPO6;SIK3;NUP62;XAB2;
2330	GO:0050776	regulation of immune response	42	7	0.0046781	0.388889	0	0	Class26	CD3D;CD3E;CD3G;CD247;CD8A;CD8B;AMICA1;
3117	GO:0042101	T cell receptor complex	10	6	0.00111383	0.333333	0	0	Class26	CD3D;CD3E;CD3G;CD247;CD8A;CD8B;
1218	GO:0031295	T cell costimulation	38	5	0.00423257	0.277778	8.97601e-72	2.82326e-68	Class26	CD3D;CD3E;CD3G;CD247;LCK;
2888	GO:0050852	T cell receptor signaling pathway	47	5	0.00523502	0.277778	4.39419e-58	1.03659e-54	Class26	CD3D;CD3E;CD3G;CD247;LCK;
708	GO:0007166	cell surface receptor linked signaling pathway	104	7	0.0115839	0.388889	6.69971e-51	1.26437e-47	Class26	CD3D;CD3E;CD3G;CD247;CD8A;IL7R;LCK;
52	GO:0005886	plasma membrane	1414	10	0.157496	0.555556	1.77426e-06	0.00279031	Class26	CD3D;CD3E;CD3G;CD247;CD8A;CD8B;IL7R;LCK;LY6H;AMICA1;
3238	GO:0008380	RNA splicing	224	6	0.0249499	0.545455	8.95739e-29	8.45219e-25	Class28	PNN;SRSF11;THOC1;IVNS1ABP;YTHDC1;SREK1;
374	GO:0008270	zinc ion binding	865	7	0.0963466	0.368421	2.91915e-05	0.275451	Class32	BIRC2;PDXK;NR1H3;RNF13;L3MBTL1;SEPX1;FGD4;
93	GO:0046872	metal ion binding	1405	8	0.156494	0.421053	0.000751771	1	Class32	BIRC2;APP;TBXAS1;NR1H3;RNF13;L3MBTL1;SEPX1;FGD4;
28	GO:0005737	cytoplasm	3033	10	0.337826	0.526316	0.041182	1	Class32	BIRC2;APP;CTSB;PDXK;SNAP29;CYFIP1;PTPN20B;HEBP1;SEPX1;FGD4;
204	GO:0007155	cell adhesion	265	5	0.0295166	0.333333	1.79656e-12	1.69523e-08	Class34	COL6A1;ITGB4;TGFB1I1;PTPRU;EFS;
231	GO:0007165	signal transduction	641	5	0.0713967	0.3125	9.00207e-05	0.849435	Class35	IL4R;IL18;PLAUR;RALGDS;TLR2;
52	GO:0005886	plasma membrane	1414	6	0.157496	0.375	0.00846107	1	Class35	IL4R;PLAUR;TLR2;STX6;CDC42EP2;SLC46A2;
1010	GO:0031012	extracellular matrix	89	7	0.00991312	0.5	8.65122e-77	8.1633e-73	Class39	COL1A2;DCN;FBN1;FMOD;PCOLCE;SFRP2;ASPN;
26	GO:0005615	extracellular space	444	6	0.0494542	0.428571	3.02324e-11	1.42637e-07	Class39	COL1A2;DCN;FBN1;FMOD;PCOLCE;SFRP2;
2	GO:0005576	extracellular region	907	8	0.101025	0.571429	2.60282e-09	8.18674e-06	Class39	COL1A2;CPE;DCN;FBN1;FMOD;PCOLCE;SFRP2;ASPN;
97	GO:0005739	mitochondrion	948	5	0.105591	0.357143	0.00109665	1	Class43	POLG2;OXSM;MRPS25;ATPAF1;RBFA;
2	GO:0005576	extracellular region	907	6	0.101025	0.375	0.000138184	1	Class45	CD97;S100A9;TGFA;TIMP1;TREM1;GLIPR2;
46	GO:0016020	membrane	1853	6	0.206393	0.375	0.0478151	1	Class45	PHLDA2;ITGB1BP1;WSCD1;TMED3;C19orf24;GLIPR2;
74	GO:0000166	nucleotide binding	1172	5	0.130541	0.384615	0.00327247	1	Class46	MYO1C;DDX39B;GTPBP1;DHX30;RAB22A;
35	GO:0005634	nucleus	2922	8	0.325462	0.615385	0.0128405	1	Class46	MYO1C;CHMP1A;SUPT6H;TGFB1;DDX39B;IPO13;CIC;PPIL2;
2331	GO:0060333	interferon-gamma-mediated signaling pathway	45	5	0.00501225	0.357143	5.536e-78	5.22377e-74	Class48	HLA-DMA;HLA-DMB;HLA-DOA;HLA-DRA;IRF8;
2888	GO:0050852	T cell receptor signaling pathway	47	5	0.00523502	0.357143	1.10808e-74	5.2279e-71	Class48	HLA-DMA;HLA-DMB;HLA-DOA;HLA-DRA;TMEM189;
668	GO:0019221	cytokine-mediated signaling pathway	99	5	0.011027	0.357143	1.28635e-35	4.04601e-32	Class48	HLA-DMA;HLA-DMB;HLA-DOA;HLA-DRA;IRF8;
1585	GO:0006955	immune response	176	6	0.0196035	0.428571	1.25434e-28	2.95898e-25	Class48	HLA-DMA;HLA-DMB;HLA-DOA;HLA-DRA;IRF8;CFP;
52	GO:0005886	plasma membrane	1414	6	0.157496	0.428571	0.00268126	1	Class48	ENTPD1;HLA-DMA;HLA-DMB;HLA-DOA;HLA-DRA;LY86;
97	GO:0005739	mitochondrion	948	5	0.105591	0.333333	0.00205132	1	Class49	PEX11B;HARS2;APEX2;ABHD10;CCDC51;
9	GO:0005829	cytosol	1376	5	0.153264	0.416667	0.00565616	1	Class50	EPS15;CKAP5;PDCD6IP;RASGRP1;RAB3IP;
8	GO:0005515	protein binding	3567	11	0.397305	0.647059	0.0176721	1	Class54	EIF2B4;HMG20A;TADA3;SIRT3;HINFP;HTRA2;DCAF8;VPS11;DMAP1;MYST1;HPS4;

## Sheet: Cluster4genelist
Supplementary Table 6.
Name	Gene Sym	RefSeq ID	Unique transcript*
Ssc.17029.1.A1_at	A	NM_213799	y
Ssc.7408.1.A1_at	ABHD2	NM_007011	y
Ssc.19058.1.S1_at	ACBD3	NM_022735	y
Ssc.3458.1.A1_at	ACSL5	NM_203380	y
Ssc.3458.2.S1_at	ACSL5	NM_203380
Ssc.3458.3.A1_a_at	ACSL5	NM_203380
Ssc.27355.1.S1_at	ADAR	NM_015841	y
Ssc.27835.1.S1_at	AGPAT3	NM_020132	y
Ssc.4737.1.S1_at	AGTRAP	NM_020350	y
Ssc.11360.1.S1_at	AIDA	NM_022831	y
Ssc.19966.2.S1_at	AIFM1	NM_001130847	y
Ssc.6238.2.S1_at	AK3	NM_016282	y
Ssc.6238.3.S1_at	AK3	NM_016282
Ssc.29749.1.A1_at	AKAP7	NM_004842	y
Ssc.22010.1.A1_at	ALDH1L2	NM_001034173	y
Ssc.140.1.S1_at	AMBN	NM_016519	y
Ssc.26471.1.S1_a_at	ANKLE2	XM_591880	y
Ssc.12856.1.A1_at	ANKMY2	NM_020319	y
Ssc.24121.1.A1_at	ANKRD12	NM_001083625	y
Ssc.14328.1.A1_at	ANKRD26	NM_014915	y
Ssc.2614.1.S1_at	ANKRD49	NM_017704	y
Ssc.8779.1.A1_at	APOOL	NM_198450	y
Ssc.6460.1.S1_at	APPBP2	NM_006380	y
Ssc.16896.1.A1_at	ARL6IP1	NM_015161	y
Ssc.25255.1.S1_at	ASRGL1	NM_001083926	y
Ssc.25255.2.S1_a_at	ASRGL1	NM_001083926
Ssc.20972.1.S1_at	ATAD1	NM_032810	y
Ssc.10724.1.A1_at	ATAD2B	NM_017552	y
Ssc.11624.1.A1_at	ATL2	NR_024191	y
Ssc.10626.1.A1_at	ATP11C	NM_173694	y
Ssc.19150.1.S1_at	ATP5G3	NM_001689	y
Ssc.8232.1.A1_at	ATP6V0A2	NM_012463	y
Ssc.7378.1.A1_at	ATP6V1B2	NM_001693	y
Ssc.9577.1.S1_at	ATXN7	NM_001128149	y
Ssc.24815.1.S1_at	B230217C12Rik	NM_001080935	y
Ssc.12348.1.S1_at	B2M	NM_004048	y
Ssc.30869.1.S1_at	BAT2D1	NM_015172	y
Ssc.22354.1.A1_at	BATF3	NM_018664	y
Ssc.6274.1.A1_at	BAZ1A	NM_013448	y
Ssc.9880.1.A1_at	BFAR	NM_016561	y
Ssc.10333.1.A1_at	BLZF1	NM_003666	y
Ssc.13780.12.S1_x_at	BOLA	NM_001040532	y
Ssc.13780.6.S1_a_at	BOLA	NM_001038518
Ssc.19336.1.A1_s_at	C10orf97	NM_024948	y
Ssc.5740.1.S1_at	C14orf100	NM_001098625	y
Ssc.1084.1.S1_at	C14orf129	NM_016472	y
Ssc.11345.1.A1_at	C15orf24	NM_020154	y
Ssc.19389.1.A1_at	C15orf48	NM_032413	y
Ssc.22166.1.S1_at	C17orf71	NM_018149	y
Ssc.26337.1.S1_at	C17orf72	NR_015354	y
Ssc.29301.1.A1_at	C19orf66	NM_018381	y
Ssc.6886.1.A1_at	C1orf9	NM_016227	y
Ssc.983.1.S1_at	C1R	NM_001733	y
Ssc.1177.1.S1_at	C1S	NM_201442	y
Ssc.19364.1.S1_at	C2	NM_000063	y
Ssc.9925.1.A1_at	C21orf91	NM_001100420	y
Ssc.5319.2.S1_at	C22orf28	NM_014306	y
Ssc.26107.1.S1_at	C3orf38	NM_173824	y
Ssc.17162.1.S1_at	C3orf72	NM_001040061	y
Ssc.12356.1.A1_at	C7orf23	NM_024315	y
Ssc.21183.1.S1_at	C7orf30	NM_138446	y
Ssc.10963.1.A1_at	CALCOCO2	NM_005831	y
Ssc.4047.2.S1_at	CAPZA2	NM_006136	y
Ssc.16012.1.S1_at	CASP1	NM_033293	y
Ssc.15886.1.S1_at	CASP3	NM_032991	y
Ssc.7543.1.A1_at	CASP3	NM_032991
Ssc.12446.1.A1_at	CASP4	NM_033306	y
Ssc.13053.1.A1_at	CASP4	NM_176638
Ssc.12026.1.A1_at	CASP7	NM_001227	y
Ssc.31212.1.S1_at	CASP8	NM_001080125	y
Ssc.235.1.S1_a_at	CAST	NM_001042444	y
Ssc.16501.1.S1_at	CBLL1	NR_024199	y
Ssc.12256.1.S1_at	CCDC104	NM_080667	y
Ssc.2831.1.S1_at	CCDC126	NM_138771	y
Ssc.30455.1.A1_at	CCNJ	NM_001134376	y
Ssc.27201.1.S1_a_at	CCRL2	NM_001130910	y
Ssc.11752.1.A1_s_at	CD40	NM_001250	y
Ssc.26880.1.A1_s_at	CD40	NM_001250
Ssc.5915.1.S1_at	CD40	NM_001250
Ssc.17142.1.A1_s_at	CD47	NM_198793	y
Ssc.20590.1.A1_at	CD47	NM_198793
Ssc.5438.1.S1_at	CD47	NM_198793
Ssc.5438.1.S2_at	CD47	NM_198793
Ssc.16160.1.S1_at	CD86	NM_175862	y
Ssc.18220.1.S1_at	CDC37L1	NM_017913	y
Ssc.30616.1.S1_at	CDH29	NM_001007540	y
Ssc.26787.1.S1_at	CENPK	NM_022145	y
Ssc.30316.1.A1_at	CEPT1	NM_006090	y
Ssc.29889.1.A1_at	CHD1	NM_001270	y
Ssc.8327.1.A1_at	CHMP5	NM_016410	y
Ssc.23911.1.A1_at	CHMP7	NM_152272	y
Ssc.29027.1.S1_at	CIDEB	NM_014430	y
Ssc.6590.1.A1_at	CMTM6	NM_017801	y
Ssc.15720.1.A1_at	CNDP2	NM_018235	y
Ssc.22519.1.S1_at	CNIH4	NM_014184	y
Ssc.6620.1.S1_at	CNOT7	NM_013354	y
Ssc.5269.1.S1_at	CNPY2	NM_014255	y
Ssc.18947.1.A1_at	COX15	NM_004376	y
Ssc.30910.1.A1_at	CRNKL1	NM_016652	y
Ssc.9005.1.A1_at	CUL2	NM_003591	y
Ssc.8607.1.S1_at	CUL5	NM_003478	y
Ssc.6583.1.S1_at	CXCL16	NM_001046095	y
Ssc.5554.1.S1_at	CYB5B	NM_030579	y
Ssc.8261.1.A1_at	CYP2C9	NM_000771	y
Ssc.16903.1.S1_at	DAXX	NM_001350	y
Ssc.7467.1.A1_at	DCP1A	NM_018403	y
Ssc.15885.1.S1_at	DDX58	NM_014314	y
Ssc.21.1.S1_s_at	DDX58	NM_014314
Ssc.5483.1.S1_at	DHRS11	NM_024308	y
Ssc.8473.1.S1_at	DNAJA1	NM_001539	y
Ssc.8473.1.S2_at	DNAJA1	NM_001539
Ssc.8908.1.A1_at	DNAJB14	NM_001031723	y
Ssc.27322.1.S1_at	DNAJC1	NM_022365	y
Ssc.5755.1.S1_at	DNAJC13	NM_015268	y
Ssc.7733.2.A1_at	DNAJC24	NM_181706	y
Ssc.5433.1.S1_at	DR1	NM_001938	y
Ssc.9726.1.A1_at	DRAM	NM_018370	y
Ssc.14415.1.A1_at	DTX3L	NM_138287	y
Ssc.6191.1.S1_at	DTX3L	NM_138287
Ssc.14102.1.S1_at	ECD	NM_007265	y
Ssc.20341.1.S1_at	EED	NM_003797	y
Ssc.7274.1.A1_at	EIF2AK2	NM_001135652	y
Ssc.22256.2.A1_at	ENTPD4	NM_004901	y
Ssc.13646.1.A1_at	ENTPD7	NM_020354	y
Ssc.22567.1.S1_at	ENTPD7	NM_020354
Ssc.26934.1.S1_at	ETNK1	NM_018638	y
Ssc.29666.1.A1_at	ETNK1	NM_018638
Ssc.851.1.A1_at	ETV6	NM_001987	y
Ssc.6168.1.S1_at	ETV7	NM_016135	y
Ssc.6168.2.S1_at	ETV7	NM_016135
Ssc.1448.1.A1_at	EWSR1	NM_005243	y
Ssc.1947.1.S1_at	FADD	NM_003824	y
Ssc.24695.1.A1_at	FAM111B	NM_198947	y
Ssc.30227.1.A1_at	FAM111B	NM_198947
Ssc.1535.1.S1_at	FAM113B	NM_001101207	y
Ssc.6862.1.A1_at	FAM18B	NM_016078	y
Ssc.19365.1.S1_at	FAM26F	NM_001010919	y
Ssc.19365.2.S1_at	FAM26F	NM_001010919
Ssc.24189.1.S1_at	FAM32A	NM_014077	y
Ssc.5449.1.S1_at	FAM32A	NM_014077
Ssc.15332.1.S1_at	FAM46A	NM_017633	y
Ssc.26606.2.S1_at	FAM76A	NM_152660	y
Ssc.26606.3.S1_at	FAM76A	NM_152660
Ssc.24944.1.S1_a_at	FCGR1A	NM_000566	y
Ssc.167.2.S1_a_at	FCGR3A	NM_001127595	y
Ssc.6594.1.S1_at	FGFR1OP2	NM_015633	y
Ssc.25167.1.A1_at	FMR1	NM_002024	y
Ssc.27393.2.S1_a_at	FMR1	NM_002024
Ssc.6906.1.A1_at	FNDC3A	NM_014923	y
Ssc.2101.1.S1_at	FTSJD2	NM_015050	y
Ssc.7048.1.A1_at	FUNDC1	NM_173794	y
Ssc.29628.1.A1_at	Fxr1	NM_001113188	y
Ssc.7998.1.S1_at	FXR1	NM_005087
Ssc.4719.1.S1_at	FYTTD1	NM_001011537	y
Ssc.24403.1.S1_at	GABPA	NM_002040	y
Ssc.27320.1.S1_at	GATC	NM_176818	y
Ssc.29054.2.S1_at	GBP3	NM_018284	y
Ssc.29054.3.S1_at	GBP3	NM_018284
Ssc.15306.1.S1_at	GGH	NM_003878	y
Ssc.15306.2.S1_at	GGH	NM_003878
Ssc.17159.1.S1_at	GIMAP1	NM_130759	y
Ssc.17159.2.S1_a_at	Gimap5	NM_175035	y
Ssc.1206.1.A1_at	GLRX	NM_001118890	y
Ssc.709.1.S1_at	GLRX	NM_001118890
Ssc.295.1.A1_at	GLS	NM_014905	y
Ssc.21606.1.S1_at	GMFB	NM_004124	y
Ssc.8656.1.A1_at	GNB1	NM_002074	y
Ssc.28913.1.A1_at	GNB4	NM_021629	y
Ssc.2387.1.S1_at	GNG10	NM_001017998	y
Ssc.6250.1.S1_at	GNPDA2	NM_138335	y
Ssc.11692.1.A1_at	GOSR2	NM_054022	y
Ssc.11692.2.S1_at	GOSR2	NM_054022
Ssc.28472.1.S1_at	GOSR2	NM_004287
Ssc.7623.1.A1_at	GPBP1	NM_001127236	y
Ssc.7307.1.A1_at	GPBP1L1	NM_021639	y
Ssc.1118.2.S1_at	GPN2	NM_001031770	y
Ssc.23853.1.A1_at	GPN2	NM_001031770
Ssc.29905.1.A1_at	GPN2	NM_001031770
Ssc.18045.1.S1_a_at	GPR89	NM_001076970	y
Ssc.10033.1.A1_at	GRINL1A	NM_015532	y
Ssc.11202.1.A1_at	GTPBP2	NM_019096	y
Ssc.6188.1.S1_at	HAX1	NM_006118	y
Ssc.30724.1.S1_at	HERC6	NM_017912	y
Ssc.7558.1.A1_at	HERC6	NM_017912
Ssc.3196.1.S1_at	HEXB	NM_000521	y
Ssc.10049.1.A1_at	HIATL1	NM_001083662	y
Ssc.5190.1.S1_at	HIATL1	NM_032558
Ssc.773.1.S1_at	HIST1H2BH	NM_003524	y
Ssc.773.2.S1_a_at	HIST1H2BK	NM_080593	y
Ssc.5743.1.S1_a_at	HK3	NM_002115	y
Ssc.5743.2.A1_at	HK3	NM_002115
Ssc.23660.1.S1_at	HLA-A	NM_002116	y
Ssc.13780.5.S1_x_at	HLA-B	NM_005514	y
Ssc.13780.3.S1_at	HLA-H	NR_001434	y
Ssc.9327.1.A1_at	HSH2D	NM_032855	y
Ssc.6931.1.A1_at	HSPA13	NM_006948	y
Ssc.6972.1.A1_at	HSPA13	NM_006948
Ssc.20312.1.S1_a_at	HSPB11	NM_016126	y
Ssc.10884.1.A1_at	IFI16	NM_005531	y
Ssc.12504.1.A1_at	IFI27L2	NM_032036	y
Ssc.5540.1.S1_at	IFI35	NM_005533	y
Ssc.10588.1.A1_at	IFI44L	NM_006820	y
Ssc.10593.1.S1_at	IFI44L	NM_006820
Ssc.10593.2.A1_at	IFI44L	NM_006820
Ssc.8118.1.A1_at	IFI44L	NM_006820
Ssc.30752.1.S1_at	IFIT1	NM_001548	y
Ssc.17861.1.A1_at	IFIT2	NM_001547	y
Ssc.22620.1.S1_at	IFIT2	NM_001547
Ssc.30532.1.A1_at	IFIT2	NM_001547
Ssc.31140.1.S1_at	IFIT3	NM_001031683	y
Ssc.11098.1.S1_at	IFITM3	NM_021034	y
Ssc.30956.1.A1_s_at	IFITM3	NM_021034
Ssc.8833.1.S1_at	IL15	NM_172174	y
Ssc.2247.1.S1_at	INPP1	NM_002194	y
Ssc.24629.1.S1_at	INPP1	NM_002194
Ssc.26122.1.A1_at	INSIG2	NM_001129968	y
Ssc.19278.1.A1_at	INTS12	NM_020395	y
Ssc.27467.1.S1_at	INTS2	NM_020748	y
Ssc.1827.1.S1_at	INTS6	NM_001039937	y
Ssc.19537.1.S1_at	IRF2	NM_002199	y
Ssc.19537.2.S1_at	IRF2	NM_002199
Ssc.21162.1.S1_s_at	IRF7	NM_001572	y
Ssc.25739.1.S1_at	IRF7	NM_001572
Ssc.1625.1.S1_at	IRF9	NM_006084	y
Ssc.11557.1.A1_at	ISG15	NM_005101	y
SscAffx.1.1.S1_at	ISG20	NM_002201	y
Ssc.16824.1.A1_at	ITM2C	NM_001012514	y
Ssc.324.1.S1_a_at	JAK2	NM_004972	y
Ssc.324.3.S1_a_at	JAK2	NM_004972
Ssc.20300.2.S1_at	KIAA0323	NM_015299	y
Ssc.4471.1.A1_at	KIAA0323	NM_015299
Ssc.9836.1.A1_at	KIAA0323	NM_015299
Ssc.30866.1.S1_at	KIAA1033	NM_015275	y
Ssc.25082.1.S1_at	KIAA1128	NM_018999	y
Ssc.18241.1.A1_at	KIAA1432	NM_020829	y
Ssc.7925.1.A1_at	KIAA1468	NM_020854	y
Ssc.24781.1.A1_at	KIAA1712	NM_001040157	y
Ssc.14443.1.S1_at	KIN	NM_012311	y
Ssc.5338.1.S1_at	KPNA4	NM_002268	y
Ssc.2013.1.S1_at	KRAS	NM_033360	y
Ssc.20300.1.S1_at	KRT73	XM_001790258	y
Ssc.7275.1.S1_at	KYNU	NM_003937	y
Ssc.7275.2.A1_at	KYNU	NM_003937
Ssc.8098.1.A1_at	LAMP2	NM_002294	y
Ssc.7713.1.A1_at	LAP3	NM_015907	y
Ssc.8775.3.S1_at	LAP3	NM_015907
Ssc.7224.1.A1_at	LBA1	NM_014831	y
Ssc.15565.1.S1_at	LCP2	NM_005565	y
Ssc.14687.1.A1_at	LEMD3	NM_014319	y
Ssc.10993.1.S1_a_at	LGALS9	NM_002308	y
Ssc.20725.1.S1_at	LIN52	NM_001024674	y
Ssc.8247.1.A1_at	LOC100041873	XM_001477148	y
Ssc.3544.1.S1_a_at	LOC100133337	XM_001725340	y
Ssc.13780.12.S1_a_at	LOC100133382	XM_001713644	y
Ssc.29054.1.A1_at	LOC100151938	XM_001929274	y
Ssc.12348.2.S1_at	LOC100152581	XM_001924116	y
Ssc.30752.2.A1_at	LOC100153038	XM_001928724	y
Ssc.30752.3.S1_at	LOC100153038	XM_001928724
Ssc.9683.1.A1_at	LOC100153107	XM_001929293	y
Ssc.13462.1.A1_at	LOC100153301	XM_001929173	y
Ssc.3723.1.S1_at	LOC100153809	XM_001924860	y
Ssc.24901.1.A1_at	LOC100154500	XM_001925248	y
Ssc.26009.1.S1_at	LOC100156227	XM_001929567	y
Ssc.20294.1.S1_at	LOC441108	NM_001013717	y
Ssc.28498.1.S1_at	LOC515736	NM_001034509	y
Ssc.9762.1.A1_at	LOC515736	NM_001034509
Ssc.1295.1.A1_at	LOC534284	XM_001787644	y
Ssc.12825.1.A1_at	LOC618591	NM_001101276	y
Ssc.13780.2.S1_x_at	LOC652614	XM_942149	y
Ssc.13780.4.S1_x_at	LOC652614	XM_942149
Ssc.19508.1.S1_at	LOC654323	NM_001038000	y
Ssc.24394.1.S1_at	LOC654323	NM_001038000
Ssc.30483.1.A1_s_at	LOC654323	NM_001038000
Ssc.5383.1.S1_at	LOC654323	NM_001038000
Ssc.6850.1.A1_at	LOC654323	NM_001038000
Ssc.9081.1.S1_at	LOC654323	NM_001038000
Ssc.19596.2.S1_at	Lpcat2	NM_173014	y
Ssc.6861.1.A1_at	LRMP	NM_006152	y
Ssc.18586.1.A1_at	MAD2L2	NM_001127325	y
Ssc.9191.1.A1_at	Map3k2	NM_011946	y
Ssc.10311.1.A1_at	MAP3K7	NM_003188	y
Ssc.13418.1.A1_at	MAPKSP1	NM_021970	y
Ssc.15280.1.S1_at	MARCH5.	NM_017824	y
Ssc.7478.1.A1_at	MARCH5.	NM_017824
Ssc.5911.1.S1_at	MARCH6.	XM_593602	y
Ssc.14005.1.A1_at	MCART1	NM_001099394	y
Ssc.15559.1.A1_s_at	MED13	NM_005121	y
Ssc.31145.1.A1_at	MED13	NM_005121
Ssc.23471.1.A1_at	METTL1	NM_005371	y
Ssc.26713.1.S1_at	MIER1	NM_001077700	y
Ssc.7718.1.A1_at	MIER1	NM_001077700
Ssc.14217.1.A1_at	MOBKL3	NM_015387	y
Ssc.30253.1.A1_at	MORC3	NM_015358	y
Ssc.9733.1.S1_at	MORC3	NM_015358
Ssc.9354.2.S1_a_at	MORG1	NM_032332	y
Ssc.19573.1.S1_at	MOV10	NM_001130079	y
Ssc.23474.1.S1_at	MRPL32	NM_031903	y
Ssc.29111.1.S1_at	MRPL32	NM_031903
Ssc.6819.1.A1_at	MTF2	NM_007358	y
Ssc.28483.1.S1_at	MTRF1L	NM_019041	y
Ssc.221.1.S1_at	MX1	NM_002462	y
Ssc.220.1.A1_at	MX2	NM_002463	y
Ssc.24220.1.A1_at	N4BP1	NM_153029	y
Ssc.24220.2.S1_at	N4BP1	NM_153029
Ssc.1588.1.S1_at	NAGK	NM_017567	y
Ssc.22083.1.S1_at	NAMPT	NM_005746	y
Ssc.1755.2.A1_at	NANS	NM_018946	y
Ssc.8939.1.S2_at	NBN	NM_002485	y
Ssc.10338.1.A1_at	NCK1	NM_006153	y
Ssc.1414.1.A1_a_at	NCOA1	NM_147233	y
Ssc.1414.1.A1_at	NCOA1	NM_147233
Ssc.1414.2.S1_at	NCOA1	NM_003743
Ssc.24299.1.S1_at	NCOA1	NM_147223
Ssc.31120.1.A1_at	NCOA1	NM_147233
Ssc.31120.2.S1_at	NCOA1	NM_147223
Ssc.24368.1.S1_at	NDUFAB1	NM_005003	y
Ssc.2683.1.S1_at	NEDD1	NM_001135176	y
Ssc.13314.1.A1_at	NGLY1	XM_613238	y
Ssc.13584.1.A1_at	NHLRC2	NM_198514	y
Ssc.13771.1.S1_at	NIP30	NM_024946	y
Ssc.8942.1.S1_at	NLRC5	NM_032206	y
Ssc.12918.1.S1_at	NMI	NM_004688	y
Ssc.12918.2.A1_at	NMI	NM_004688
Ssc.20379.1.A1_at	NMT1	NM_021079	y
Ssc.10341.1.S1_at	No Class	-	y
Ssc.1079.1.A1_at	No Class	-	y
Ssc.11156.1.S1_at	No Class	-	y
Ssc.11394.1.A1_at	No Class	-	y
Ssc.11508.1.A1_at	No Class	-	y
Ssc.13054.1.A1_at	No Class	-	y
Ssc.13128.1.A1_at	No Class	No Class	y
Ssc.13384.1.A1_at	No Class	-	y
Ssc.13485.1.A1_at	No Class	-	y
Ssc.13780.1.S1_x_at	No Class	-	y
Ssc.13937.1.S1_at	No Class	-	y
Ssc.14412.1.A1_at	No Class	No Class	y
Ssc.1620.1.A1_at	No Class	-	y
Ssc.17894.1.A1_at	No Class	-	y
Ssc.17918.1.A1_at	No Class	-	y
Ssc.18401.1.A1_at	No Class	-	y
Ssc.18797.1.S1_at	No Class	-	y
Ssc.19089.1.A1_at	No Class	-	y
Ssc.19150.1.S1_s_at	No Class	-	y
Ssc.19175.1.S1_at	No Class	-	y
Ssc.19596.1.A1_at	No Class	-	y
Ssc.20266.1.S1_at	No Class	-	y
Ssc.21114.1.S1_at	No Class	-	y
Ssc.22345.2.A1_at	No Class	-	y
Ssc.24211.1.S1_at	No Class	NM_030805	y
Ssc.24440.1.A1_at	No Class	-	y
Ssc.24718.1.S1_at	No Class	-	y
Ssc.2481.1.S1_at	No Class	-	y
Ssc.26005.1.S1_at	No Class	-	y
Ssc.2648.1.S1_at	No Class	-	y
Ssc.26606.1.A1_at	No Class	-	y
Ssc.27928.1.S1_at	No Class	-	y
Ssc.29329.1.A1_at	No Class	-	y
Ssc.29837.1.A1_at	No Class	-	y
Ssc.30108.1.A1_at	No Class	-	y
Ssc.5007.1.A1_at	No Class	-	y
Ssc.5609.1.A1_at	No Class	-	y
Ssc.6025.2.A1_at	No Class	-	y
Ssc.6078.1.A1_at	No Class	-	y
Ssc.6159.1.A1_at	No Class	-	y
Ssc.6430.1.A1_at	No Class	-	y
Ssc.7123.1.A1_at	No Class	No Class	y
Ssc.8191.1.A1_at	No Class	-	y
Ssc.823.1.A1_at	No Class	-	y
Ssc.8305.1.A1_at	No Class	-	y
Ssc.8434.1.A1_at	No Class	No Class	y
Ssc.883.1.S1_a_at	No Class	-	y
Ssc.9625.1.A1_at	No Class	No Class	y
Ssc.9919.1.A1_at	No Class	-	y
Ssc.1079.2.S1_at	No Class	-
Ssc.13780.10.S1_x_at	No Class	-
Ssc.13780.11.S1_x_at	No Class	-
Ssc.13780.6.S1_x_at	No Class	-
Ssc.30508.1.A1_at	No Class	No Class
Ssc.9919.2.A1_at	No Class	-
Ssc.2713.1.S1_at	NPAT	NM_002519	y
Ssc.7116.1.A1_at	NT5C3	NM_001002009	y
Ssc.20597.1.S1_at	NUDT18	NM_024815	y
Ssc.11186.1.S1_at	NUDT7	NM_001105663	y
Ssc.1031.1.S1_at	OAS1	NM_001032409	y
Ssc.6160.1.S1_at	OBFC1	NM_024928	y
Ssc.6160.2.S1_at	OBFC1	NM_024928
Ssc.10208.1.A1_s_at	OBFC2A	NM_001031716	y
Ssc.27613.1.S1_at	OPTN	NM_001008213	y
Ssc.24449.1.S1_at	ORC2L	NM_006190	y
Ssc.8476.1.A1_at	OSBPL9	NM_024586	y
Ssc.6522.1.A1_at	OSTM1	NM_014028	y
Ssc.2690.1.S1_at	OTUD4	NM_001102653	y
Ssc.907.1.A1_at	P2RY5	NM_005767	y
Ssc.24652.1.S1_at	PAK1	NM_002576	y
Ssc.23296.1.S1_at	PAN3	NM_175854	y
Ssc.8720.1.A1_at	PAPD4	NM_001114394	y
Ssc.13060.1.S1_a_at	PAPD5	NM_001040284	y
Ssc.13060.3.A1_a_at	PAPD5	NM_001040285
Ssc.22491.1.A1_at	PAPD5	NM_001040284
Ssc.18432.2.A1_at	PAPOLA	NM_032632	y
Ssc.24442.1.S1_at	PAPOLA	NM_032632
Ssc.13068.1.A1_at	PARP12	NM_022750	y
Ssc.25815.1.A1_at	PARP3	NM_001003931	y
Ssc.13226.1.A1_at	PARP9	NM_031458	y
Ssc.11641.1.A1_at	PCGF5	NM_032373	y
Ssc.11641.2.A1_at	PCGF5	NM_032373
Ssc.28568.1.A1_at	PDE12	NM_177966	y
Ssc.1165.1.S1_at	PDIA3	NM_005313	y
Ssc.24974.1.S1_at	PEX13	NM_002618	y
Ssc.4857.1.S1_at	PGAM5	NM_138575	y
Ssc.16347.1.S1_at	PGD	NM_002631	y
Ssc.9157.1.S1_at	PHC3	NM_024947	y
Ssc.1217.1.S1_at	PHF11	NM_001040444	y
Ssc.20849.1.A1_at	PHF20L1	NM_016018	y
Ssc.17355.1.A1_at	PI4K2B	NM_018323	y
Ssc.26746.1.S1_at	PIAS2	NM_004671	y
Ssc.27256.1.S1_at	PLA2G6	NM_001004426	y
Ssc.3761.1.A1_at	PLA2G6	NM_001004426
Ssc.11048.1.S1_at	PLAC8	NM_001130716	y
Ssc.13686.1.A1_at	PLDN	NM_012388	y
Ssc.29702.1.A1_at	PLEKHA3	NM_019091	y
Ssc.23929.1.A1_at	PLSCR1	NM_021105	y
Ssc.12286.1.A1_at	PML	NM_033239	y
Ssc.12286.2.A1_at	PML	NM_033239
Ssc.30737.1.A1_s_at	PNPT1	NM_033109	y
Ssc.2758.1.S1_at	POLR2J	NM_006234	y
Ssc.21439.1.S1_at	POLR3C	NM_006468	y
Ssc.25867.1.S1_at	POLR3GL	NM_032305	y
Ssc.2572.1.S1_at	PPA1	NM_021129	y
Ssc.11297.1.A1_at	PPM1K	NM_001046474	y
Ssc.104.1.S1_at	PPP2R2A	NM_002717	y
Ssc.24863.1.A1_at	PPP2R5E	NM_006246	y
Ssc.30117.1.S1_at	PPP2R5E	NM_006246
Ssc.22136.1.S1_at	PPTC7	NM_139283	y
Ssc.2202.1.S1_at	PREB	NM_013388	y
Ssc.6830.1.A1_at	PSMA1	NM_002786	y
Ssc.20915.1.S1_at	PSMA2	NM_002787	y
Ssc.7439.1.A1_at	PSMA3	NM_002788	y
Ssc.9412.1.S1_at	PSMA5	NM_002790	y
Ssc.5761.1.S1_at	PSMA6	NM_002791	y
Ssc.11168.1.A1_at	PSMB10	NM_002801	y
Ssc.1067.1.S1_at	PSMB2	NM_002794	y
Ssc.1014.1.S1_at	PSMB4	NM_002796	y
Ssc.11073.1.S1_at	PSMB8	NM_148919	y
Ssc.12758.1.A1_at	PSMB9	NM_002800	y
Ssc.1163.1.S1_at	PSME1	NM_006263	y
Ssc.830.1.S1_at	PSME2	NM_002818	y
Ssc.12797.1.S1_at	PSME4	NM_014614	y
Ssc.12797.2.A1_at	PSME4	NM_014614
Ssc.6353.1.S1_at	PSMF1	NM_178578	y
Ssc.6353.2.S1_at	PSMF1	NM_178578
Ssc.7666.1.A1_at	PSMF1	NM_178578
Ssc.18261.1.S1_at	PSTPIP2	NM_024430	y
Ssc.19975.1.S1_at	PTGES3	NM_006601	y
Ssc.16809.1.S1_at	PTPN11	NM_002834	y
Ssc.6015.1.A1_at	PTPN12	NM_001131009	y
Ssc.14148.1.A1_at	RAB3GAP1	NM_012233	y
Ssc.18619.2.A1_at	RAP2C	NM_021183	y
Ssc.12938.1.A1_at	RASAL2	NM_170692	y
Ssc.27241.1.S1_at	RASAL2	NM_170692
Ssc.27241.2.S1_at	RASAL2	NM_170692
Ssc.29103.1.S1_at	RBBP6	NM_018703	y
Ssc.14096.1.S1_at	RBM18	NM_033117	y
Ssc.8563.3.A1_a_at	RBM26	NM_022118	y
Ssc.25512.1.A1_at	REC8	NM_001048205	y
Ssc.12756.1.A1_at	RHBDD1	NM_032276	y
Ssc.20101.1.S1_at	RHOC	NM_001042679	y
Ssc.5987.1.A1_at	RHPN2	NM_033103	y
Ssc.22298.1.A1_at	RICTOR	NM_152756	y
Ssc.20472.1.S1_at	RIPK3	NM_006871	y
Ssc.21491.1.S1_at	RNASEH2B	NM_024570	y
Ssc.18805.1.A1_at	RNASEL	NM_021133	y
Ssc.15642.1.A1_at	RNF114	NM_018683	y
Ssc.9522.1.A1_at	RNF144B	NM_182757	y
Ssc.5880.1.A1_at	RNF146	NM_030963	y
Ssc.1885.1.S1_at	Rnf24	NM_178607	y
Ssc.3571.1.S1_at	RPAP3	NM_024604	y
Ssc.28870.1.S1_at	RPS4	XM_001928188	y
Ssc.30869.2.S1_at	RPS4	XM_001928188
Ssc.11182.1.S1_at	Rragc	NM_017475	y
AFFX-Ss_IRP_3_at	RSAD2	NM_080657	y
AFFX-Ss_IRP_5_at	RSAD2	NM_080657
AFFX-Ss_IRP_M_at	RSAD2	NM_080657
Ssc.286.1.S1_s_at	RSAD2	NM_080657
Ssc.30933.1.A1_at	RSF1	NM_016578	y
Ssc.26189.1.S1_a_at	RTP4	NM_001075961	y
Ssc.9865.1.A1_at	RUFY3	NM_001037442	y
Ssc.8657.1.A1_at	Samd8	NM_026283	y
Ssc.30169.1.A1_at	SAMD9	NM_017654	y
Ssc.21074.1.A1_at	SAT1	NM_002970	y
Ssc.25111.1.A1_at	SBNO1	NM_018183	y
Ssc.13338.1.A1_at	SCYL1BP1	NM_152281	y
Ssc.4927.1.A1_at	SECISBP2	NM_024077	y
Ssc.13387.1.S1_at	SELT	NM_016275	y
Ssc.31058.1.S1_at	SEMA4A	NM_022367	y
Ssc.19255.1.S1_at	SENP3	NM_015670	y
Ssc.1303.1.S1_at	SERPINB1	NM_030666	y
Ssc.865.1.A1_at	SETDB1	NM_012432	y
Ssc.26227.1.S1_at	SETX	NM_015046	y
Ssc.7229.1.S1_at	SH3BGRL	NM_003022	y
Ssc.24345.1.S1_at	SIPA1L1	NM_015556	y
Ssc.300.1.S1_at	SLC11A1	NM_000578	y
Ssc.5119.1.S1_at	SLC25A28	NM_031212	y
Ssc.6273.1.A1_at	SLC25A38	NM_017875
Ssc.6273.2.S1_at	SLC25A38	NM_017875
Ssc.828.1.S1_at	SLC26A6	NM_134426	y
Ssc.1029.1.S1_at	SLC2A3P1	XR_037424	y
Ssc.6706.1.A1_at	SLC30A6	NM_017964	y
Ssc.18859.1.S1_at	SLC30A7	NM_133496	y
Ssc.18022.3.S1_at	SLC33A1	NM_004733	y
Ssc.14465.1.A1_at	SLC38A2	NM_018976	y
Ssc.23804.1.S1_at	SLC7A3	NM_001048164	y
Ssc.24133.1.S1_at	SMCHD1	NM_015295	y
Ssc.1024.1.S1_at	SNTB1	NM_021021	y
Ssc.8617.1.A1_at	SNTB1	NM_021021
Ssc.11006.1.S1_at	SNX10	NM_013322	y
Ssc.16529.1.S1_at	SNX6	NM_152233	y
Ssc.16529.2.S1_at	SNX6	NM_152233
Ssc.25370.1.S1_at	SNX6	NM_152233
Ssc.30964.1.A1_at	SNX6	NM_152233
Ssc.30339.1.A1_at	SOCS4	NM_080867	y
Ssc.11163.1.S1_at	SP100	NM_001080391	y
Ssc.22622.1.S1_at	SPAG9	NM_001130528	y
Ssc.11739.1.A1_at	SPPL2A	NM_032802	y
Ssc.6025.1.S1_at	STAT1	NM_007315	y
Ssc.14520.1.S1_at	STAT2	NM_005419	y
Ssc.3409.1.A1_at	STAT3	NM_139276	y
Ssc.16047.1.S1_at	STAT5B	NM_012448	y
Ssc.23217.1.S1_at	STRN3	NM_001083893	y
Ssc.28064.1.A1_at	SUDS3	NM_022491	y
Ssc.5976.1.S1_a_at	SUPT4H1	NM_003168	y
Ssc.24424.1.A1_at	SUV39H2	NM_024670	y
Ssc.16471.1.S1_at	TAOK1	NM_020791	y
Ssc.10645.1.S1_at	TAOK3	NM_016281	y
Ssc.27863.1.S1_at	TAP1	NM_000593	y
Ssc.3828.1.S1_at	TAPBP	NM_003190	y
Ssc.2002.1.S1_at	TBC1D22B	NM_017772	y
Ssc.6641.1.S1_at	TBK1	NM_013254	y
Ssc.17902.1.A1_at	TDRD7	NM_014290	y
Ssc.24991.1.S1_at	TERF2IP	NM_018975	y
Ssc.1118.1.A1_at	TET2	NM_001127208	y
Ssc.24513.1.S1_at	TET2	NM_001127208
Ssc.19198.2.S1_a_at	TEX261	NM_144582	y
Ssc.13348.1.A1_at	TIA1	NM_022037	y
Ssc.3719.1.S1_at	TIFA	NM_052864	y
Ssc.21128.1.S1_at	TLK2	NM_001112707	y
Ssc.12863.1.S1_at	TMBIM4	NM_016056	y
Ssc.12863.2.A1_at	TMBIM4	NM_016056
Ssc.15736.1.S1_at	TMBIM6	NM_003217	y
Ssc.21991.1.S1_at	TMCO1	NM_019026	y
Ssc.9995.1.S1_at	TMEM111	NM_018447	y
Ssc.22952.1.S1_at	TMEM128	NM_032927	y
Ssc.3648.1.S1_a_at	TMEM140	NM_018295	y
Ssc.23953.1.S1_at	TMEM168	NM_022484	y
Ssc.11176.1.A1_at	TMEM188	NM_153261	y
Ssc.20347.1.S1_at	TMEM194B	XM_001726342	y
Ssc.9269.1.S1_at	Tmem49	NM_029478	y
Ssc.17048.2.S1_at	TMEM85	NM_016454	y
Ssc.12829.1.A1_at	TNFSF10	NM_003810	y
Ssc.14239.1.A1_at	TNPO1	NM_002270	y
Ssc.10883.2.A1_at	TNRC6A	NM_014494	y
Ssc.8817.1.S1_at	TOR1AIP1	NM_015602	y
Ssc.5683.1.S1_a_at	TOR3A	NM_022371	y
Ssc.20062.1.A1_at	TRAFD1	NM_006700	y
Ssc.12795.1.S1_at	TREX1	NM_033629	y
Ssc.21339.1.S1_at	TRIM21	NM_003141	y
Ssc.20734.1.S1_at	TRIM26	NM_003449	y
Ssc.20734.2.S1_at	TRIM26	NM_003449
Ssc.5030.1.A1_at	TRIM5	NM_033093	y
Ssc.20837.1.S1_at	TRMT11	NM_001031712	y
Ssc.18370.1.A1_at	TSFM	NM_005726	y
Ssc.4657.1.S1_at	TSPAN13	NM_014399	y
Ssc.5936.1.A1_a_at	TSPO	NM_000714	y
Ssc.8943.1.S1_at	TSR2	NM_058163	y
Ssc.6744.1.S1_at	TTC1	NM_003314	y
Ssc.8372.2.A1_at	TTC35	NM_014673	y
Ssc.7177.1.A1_at	TWF1	NM_002822	y
Ssc.9256.1.S1_at	UBA3	NM_003968	y
Ssc.21582.1.S1_at	UBD	NM_006398	y
Ssc.8907.1.A1_at	UBE2B	NM_003337	y
Ssc.14381.1.A1_at	UBE2D1	NM_003338	y
Ssc.2641.1.S1_at	UBE2L6	NM_001098917	y
Ssc.12905.1.S1_at	UBE2Q2	NM_173469	y
Ssc.7319.1.A1_at	UBXN7	NM_015562	y
Ssc.26300.2.S1_at	UNC93B1	NM_030930	y
Ssc.31101.1.S1_at	UPF2	NM_015542	y
Ssc.30447.1.A1_at	USP15	NM_006313	y
Ssc.336.1.S1_at	USP18	NM_017414	y
Ssc.24224.1.A1_at	USP25	NM_013396	y
Ssc.7914.1.S1_at	USP25	NM_013396
Ssc.13477.1.S1_at	USP33	NM_015017	y
Ssc.4237.1.A1_at	USP8	NM_001128611	y
Ssc.26626.1.S1_at	VCPIP1	NM_025054	y
Ssc.7679.1.A1_at	VCPIP1	NM_025054
Ssc.21704.1.S1_at	VPS54	NM_016516	y
Ssc.3323.1.S1_at	VPS54	NM_016516
Ssc.19029.1.A1_at	WAPAL	NM_015045	y
Ssc.6139.1.S1_a_at	WARS	NM_173701	y
Ssc.6139.1.S1_at	WARS	NM_173701
Ssc.6139.2.S1_at	WARS	NM_173701
Ssc.6139.3.S1_at	WARS	NM_173701
Ssc.11213.1.S1_at	WBP4	NM_007187	y
Ssc.1862.1.S1_at	WDR23	NM_181357	y
Ssc.4539.1.S1_at	WHSC1L1	NM_017778	y
Ssc.6172.1.S1_at	XAF1	NM_017523	y
Ssc.1028.1.S1_at	YIPF4	NM_032312	y
Ssc.2871.1.S1_at	YIPF6	NM_001101206	y
Ssc.18311.1.S1_at	ZCCHC2	NM_017742	y
Ssc.21294.1.S1_at	ZCCHC6	NM_024617	y
Ssc.31003.1.A1_at	ZCWPW1	NM_017984	y
Ssc.29247.1.A1_at	Zfp710	NM_175433	y
Ssc.5515.1.S1_at	ZMYM1	NM_024772	y
Ssc.31063.1.A1_at	ZNF189	NM_003452	y
Ssc.8906.1.A1_at	ZNF281	NM_012482	y
Ssc.26825.1.S1_at	ZNF330	NM_014487	y
Ssc.8645.1.S1_at	ZNF639	NM_016331	y
Ssc.6433.1.S1_at	ZNFX1	NM_021035	y
Ssc.6433.2.S1_at	ZNFX1	NM_021035
Ssc.2834.1.A1_at	ZYG11B	NM_024646	y
*Unique trancript was conservatively defined as follows. If two probesets are annotated as the same human gene, only one is counted. If a probeset has no annotation, but has the same Affy main ID (SSC.xyz) as another un-annotated probeset so that the sequences are very similar, then only one is counted.

## Sheet: Sheet1
type I interferon-mediated signaling pathway	42	20	0.0046781	0.0657895	2.87691e-55	2.71466e-51	Class4
cytokine-mediated signaling pathway	99	26	0.011027	0.0855263	8.07164e-36	3.8082e-32	Class4
proteasome core complex	13	8	0.00144798	0.0263158	2.02715e-30	6.37608e-27	Class4
threonine-type endopeptidase activity	17	9	0.00189352	0.0296053	5.35124e-29	1.26236e-25	Class4
proteolysis involved in cellular protein catabolic process	22	10	0.00245043	0.0328947	3.43778e-27	6.48778e-24	Class4
response to virus	82	18	0.00913344	0.0592105	2.19452e-20	3.45126e-17	Class4
regulation of cellular amino acid metabolic process	45	12	0.00501225	0.0394737	8.82213e-18	1.18922e-14	Class4
DNA damage response, signal transduction by p53 class mediator resulting in cell cycle arrest	52	13	0.00579194	0.0427632	9.91883e-18	1.16993e-14	Class4
interferon-gamma-mediated signaling pathway	45	11	0.00501225	0.0361842	7.00938e-15	7.34895e-12	Class4
negative regulation of ubiquitin-protein ligase activity involved in mitotic cell cycle	56	12	0.00623747	0.0394737	9.16636e-14	8.64937e-11	Class4
positive regulation of ubiquitin-protein ligase activity involved in mitotic cell cycle	59	12	0.00657162	0.0394737	6.23998e-13	5.35277e-10	Class4
response to tumor necrosis factor	18	6	0.0020049	0.0197368	2.39506e-12	1.88332e-09	Class4
regulation of ubiquitin-protein ligase activity involved in mitotic cell cycle	63	12	0.00701715	0.0394737	6.03622e-12	4.38137e-09	Class4
M/G1 transition of mitotic cell cycle	65	12	0.00723992	0.0394737	1.68796e-11	1.13769e-08	Class4
activation of pro-apoptotic gene products	20	6	0.00222767	0.0197368	4.73042e-11	2.97575e-08	Class4
regulation of apoptosis	121	17	0.0134774	0.0559211	6.90815e-11	4.07408e-08	Class4
anaphase-promoting complex-dependent proteasomal ubiquitin-dependent protein catabolic process	68	12	0.00757407	0.0394737	7.03305e-11	3.90376e-08	Class4
proteasome complex	53	10	0.00590332	0.0328947	4.04183e-10	2.11882e-07	Class4
apoptosis	391	34	0.0435509	0.111842	2.70448e-09	1.34313e-06	Class4
induction of apoptosis by intracellular signals	31	7	0.00345288	0.0230263	2.98017e-09	1.40604e-06	Class4
peptidase activity	285	27	0.0317443	0.0888158	6.9013e-09	3.10098e-06	Class4
interspecies interaction between organisms	242	24	0.0269548	0.0789474	1.08734e-08	4.66372e-06	Class4
G1/S transition of mitotic cell cycle	108	14	0.0120294	0.0460526	2.64177e-08	1.08381e-05	Class4
mRNA metabolic process	99	13	0.011027	0.0427632	5.83057e-08	2.29238e-05	Class4
S phase of mitotic cell cycle	90	12	0.0100245	0.0394737	1.27317e-07	4.80546e-05	Class4
cysteine-type endopeptidase activity	40	7	0.00445534	0.0230263	5.81485e-07	0.000211034	Class4
ubiquitin-dependent protein catabolic process	101	12	0.0112497	0.0394737	1.53593e-06	0.00053678	Class4
RNA metabolic process	130	14	0.0144798	0.0460526	2.03045e-06	0.000684263	Class4
cell cycle checkpoint	103	12	0.0114725	0.0394737	2.27558e-06	0.000740426	Class4
cellular nitrogen compound metabolic process	147	15	0.0163734	0.0493421	2.95545e-06	0.000929586	Class4
positive regulation of I-kappaB kinase/NF-kappaB cascade	92	11	0.0102473	0.0361842	3.55396e-06	0.00108178	Class4
regulation of immune response	42	6	0.0046781	0.0197368	5.95996e-05	0.0175744	Class4
immune response	176	15	0.0196035	0.0493421	9.19511e-05	0.0262924	Class4
PML body	46	6	0.00512364	0.0197368	0.000179386	0.049785	Class4
cysteine-type peptidase activity	46	6	0.00512364	0.0197368	0.000179386	0.049785	Class4
