# Supplementary material for: Structural and functional annotation of the porcine immunome
Source: BMC Genomics. 2013 May 15;14:332. doi: 10.1186/1471-2164-14-332 (PMC3658956; doi:10.1186/1471-2164-14-332)
Supplement: Additional file 7: Table S7 — Summary of annotations of selected clusters from immune response clustering analysis. [file 1471-2164-14-332-S7.xlsx]

## Sheet: Sheet1
Supplementary Table 7. Summary of Annotations of Selected Clusters from Immune Response dataset
Cluster #	Number of probesets in cluster	Number of matches to J-Y genes##	Number of matches to InnateDB genes	Number of matches to GO:0002376	Annotation terms
1	1458	16	48	45	mitochondria, RNA metabolism
2	1180	4	28	42	endosome, Golgi, cell cycle
3	825	7	15	43	extracellular, Ser-type endopeptidase inhibitor activity
4	619	54*	60*	96*	type I interferon/cytokine mediated immune response
5	361	3	10	13	(ns)**
6	335	5	11	21	(ns)**
7	228	1	5	10	cell cycle, mitosis
8	196	10	13	16	EC-to-Golgi vescle mediated transport
9	166	2	2	6	transporter, chromatin modification
10	144	1	6	11	intracellular protein transport, lysosomal membrane
11	130	3	3	7	transcription, chromatin binding
12	121	0	1	6	ribosome, translation
13	108	1	3	4	nuclear speck, transcriptional co-activator activity
14	105	2	6	9	(ns)**
15	97	4	2	3	glycolysis, glucose metabolism
16	92	1	7	12	(ns)**
17	81	26*	20*	27*	anti-apoptosis
18	78	0	3	2	(ns)**
19	77	1	1	3	(ns)**
20	66	3	8	14	(ns)**
26	48	2	2	12*	Tcell receptor, regulation of immune response
48	24	0	5	13*	IFNG mediated signaling pathway, immune response (MHC)
# The top twenty cluster in number of genes is shown plus two additional interesing smaller clusters.
## J-Y: Genes proposed by Jenner and Young (2005) to be genes common to the human immune system response to different immune stimulants
* Highly significant enrichment (P < 0.0001) of specific group of genes (J+Y = Jenner and Young, 2005; InnateDB; or Gene Ontology term "immune system process") for this cluster. Significance tested using Chi Square with Yates Correction, two-tailed.
** non-significant
