# Supplementary material for: Structural and functional annotation of the porcine immunome
Source: BMC Genomics. 2013 May 15;14:332. doi: 10.1186/1471-2164-14-332 (PMC3658956; doi:10.1186/1471-2164-14-332)
Supplement: Additional file 11: Table S8. — Results of positive selection computation on the 242 pig proteins from MCL cluster 4. [file 1471-2164-14-332-S11.xlsx]

## Sheet: Feuil1
Supplementary Table 8.		Results based on MUSCLE alignments							Results based on PRANK alignments
Ensembl Protein ID release 67	Associated Gene Name	Models Site for positive selection	Models Branch-Site for positive selection	positive selection on pig branch only	positive selection on pig-cow branch	positive selection at least one branch including pig	P-value	Q-value	Models Site for positive selection	Models Branch-Site for positive selection	positive selection on pig branch only	positive selection on pig-cow branch	positive selection at least one branch including pig	P-value	Q-value
ENSSSCP00000004996	SPPL2A	M7 vs M8	Branch-Site	yes*	yes	yes	0	0	M7 vs M8	Branch-Site	yes*	yes	yes	0	0
ENSSSCP00000005606	JAK2		Branch-Site	yes*	yes	yes	0	0		Branch-Site	yes*	yes	yes	0	0
ENSSSCP00000002749	PPP2R5C		Branch-Site	yes*	yes	yes	1.0858e-13	3.80029e-12		Branch-Site	yes*	yes	yes	3.33067e-16	1.09912e-14
ENSSSCP00000023979	CHD-1		Branch-Site	yes*	yes	yes	8.57562e-07	1.58649e-05		Branch-Site	yes*	yes	yes	1.1419e-09	3.76826e-08
ENSSSCP00000016291	TSPAN13		Branch-Site	yes*		yes	5.55112e-16	2.05391e-14		Branch-Site	yes*	yes	yes	3.12173e-11	1.15504e-09
ENSSSCP00000018371	NMT1	M7 vs M8	Branch-Site	yes*		yes	3.1243e-07	5.46753e-06		Branch-Site	yes*		yes	3.63318e-07	1.27161e-05
ENSSSCP00000007381	GBP1		Branch-Site	yes*		yes	0.000910355	0.00758629		Branch-Site	yes*		yes	0.00105191	0.0087659
ENSSSCP00000014965	HEXB	M7 vs M8, M8a vs M8	Branch-Site	yes*		yes	0.00126192	0.0116728	M7 vs M8, M8a vs M8	Branch-Site	yes*		yes	0.00107922	0.0199656
ENSSSCP00000009660	ZNF330		Branch-Site	yes*		yes	0.0118912	0.439973		Branch-Site	yes*		yes	0.0119718	0.442957
ENSSSCP00000021156	FAM26F		Branch-Site	yes*	yes	yes	4.59478e-09	1.33249e-07
ENSSSCP00000008754	LMAN2L			yes*			0.000596575	0.00984349
ENSSSCP00000016289	ANKMY2		Branch-Site		yes*		0.0022859	0.0274309		Branch-Site	yes*	yes	yes	7.71769e-10	2.85555e-08
ENSSSCP00000006360	PHF20L1									Branch-Site	yes*	yes	yes	4.25226e-07	7.22885e-06
ENSSSCP00000010380	DDX60								M7 vs M8, M8a vs M8	Branch-Site	yes*		yes	0	0
ENSSSCP00000001982	PDE8A		Branch-Site							Branch-Site	yes*		yes	1.45588e-08	4.8044e-07
ENSSSCP00000018018	LCP2		Branch-Site							Branch-Site	yes*		yes	2.95502e-08	9.75158e-07
ENSSSCP00000027635	USP25									Branch-Site	yes*		yes	0.00123044	0.00953591
ENSSSCP00000010546	SLC24A6								M7 vs M8	Branch-Site	yes*		yes	0.00640553	0.0333088
ENSSSCP00000019415	VCPIP1		Branch-Site		yes*	yes	0.000224496	0.00415318
ENSSSCP00000026484	CASP8	M8a vs M8	Branch-Site			yes*	0.00811277	0.0750431	M7 vs M8, M8a vs M8	Branch-Site		yes*	yes	0.00242396	0.060599
ENSSSCP00000018310	ICAM2		Branch-Site			yes*	0.034797	0.156196		Branch-Site		yes*		0.0316369	0.132875
ENSSSCP00000025283	IFI44L									Branch-Site		yes*	yes	0.00796906	0.0302824
ENSSSCP00000013257	APOOL	M1a vs M2a, M7 vs M8, M8a vs M8	Branch-Site			yes*	1.33658e-10	4.94536e-09		Branch-Site
ENSSSCP00000002481	GPHN		Branch-Site			yes*	1.05379e-06	1.29968e-05		Branch-Site
ENSSSCP00000007125	POLR3GL		Branch-Site			yes*	8.93918e-05	0.0011174
ENSSSCP00000021027	PARP9	M1a vs M2a, M7 vs M8, M8a vs M8	Branch-Site			yes*	0.000219256	0.00120591	M1a vs M2a, M7 vs M8, M8a vs M8	Branch-Site			yes*	3.25004e-06	2.01503e-05
ENSSSCP00000020032	USP33		Branch-Site			yes*	0.000620004	0.00361669		Branch-Site
ENSSSCP00000011142	IFIT1		Branch-Site			yes*	0.00171643	0.00858216		Branch-Site			yes*	0.00267589	0.0156094
ENSSSCP00000008180	ZCWPW1		Branch-Site			yes*	0.00242389	0.00921079		Branch-Site
ENSSSCP00000007227	MOV10		Branch-Site			yes*	0.00279955	0.0163307		Branch-Site			yes*	0.00305653	0.0178298
ENSSSCP00000012835	MORC3	M7 vs M8, M8a vs M8	Branch-Site			yes*	0.00170223	0.0215838		Branch-Site
ENSSSCP00000002188	IRF9	M7 vs M8, M8a vs M8	Branch-Site			yes*	0.00518823	0.0254743		Branch-Site			yes*	0.000772513	0.0104289
ENSSSCP00000005030	C15ORF48		Branch-Site			yes*	0.00350098	0.0472633		Branch-Site			yes*	0.00396118	0.106952
ENSSSCP00000015922	CASP4		Branch-Site			yes*	0.00381641	0.0477051		Branch-Site			yes*	0.000631184	0.0157796
ENSSSCP00000007928	CD40	M7 vs M8, M8a vs M8	Branch-Site			yes*	0.00562993	0.0619292	M7 vs M8, M8a vs M8	Branch-Site			yes*	0.00292601	0.0282847
ENSSSCP00000005241	CNDP2		Branch-Site			yes*	0.00406867	0.0752704		Branch-Site			yes*	0.00304242	0.0562849
ENSSSCP00000004851	PSTPIP2		Branch-Site			yes*	0.00708189	0.0873433		Branch-Site
ENSSSCP00000010027	PHF11	M7 vs M8, M8a vs M8	Branch-Site			yes*	0.00502765	0.0889631		Branch-Site
ENSSSCP00000016847	MDA5		Branch-Site			yes*	0.0074441	0.0918105		Branch-Site			yes*	0.00695921	0.128745
ENSSSCP00000011963	NGLY1		Branch-Site			yes*	0.0159395	0.13495		Branch-Site			yes*	0.034244	0.199757
ENSSSCP00000021791	ACSL5		Branch-Site			yes*	0.0316128	0.146209		Branch-Site
ENSSSCP00000000848	TWF1		Branch-Site			yes*	0.0421096	0.194757
ENSSSCP00000004071	IFI44		Branch-Site			yes*	0.0361602	0.408879	M1a vs M2a, M7 vs M8, M8a vs M8	Branch-Site			yes*	0.0014149	0.0176863
ENSSSCP00000002187	REC8	M7 vs M8, M8a vs M8	Branch-Site							Branch-Site			yes*	1.20526e-12	1.50657e-11
ENSSSCP00000017225	SP110								M1a vs M2a, M7 vs M8, M8a vs M8	Branch-Site			yes*	0.000294367	0.0026493
ENSSSCP00000001521	SBAB-707F1.3									Branch-Site			yes*	0.000760761	0.00633967
ENSSSCP00000022695	SLC26A3								M7 vs M8	Branch-Site			yes*	0.0119515	0.0438222
ENSSSCP00000016636	RAB3GAP1		Branch-Site							Branch-Site			yes*	0.0254399	0.134468
ENSSSCP00000010976	ECD		Branch-Site							Branch-Site			yes*	0.0175842	0.144845
ENSSSCP00000013516	ATP11C									Branch-Site			yes*	0.0394681	0.23023
ENSSSCP00000000165	C22ORF28
ENSSSCP00000000419	CNPY2		Branch-Site
ENSSSCP00000000433	PTGES3
ENSSSCP00000000493	TMEM5		Branch-Site							Branch-Site
ENSSSCP00000000892	ALDH1L2		Branch-Site							Branch-Site
ENSSSCP00000000894	KIAA1033		Branch-Site							Branch-Site
ENSSSCP00000001081	SERPINB1									Branch-Site
ENSSSCP00000001128	CCDC90A		Branch-Site							Branch-Site
ENSSSCP00000001146	RNF144B
ENSSSCP00000001310	TRIM26		Branch-Site
ENSSSCP00000001580	PSMB8		Branch-Site							Branch-Site
ENSSSCP00000001582	TAP1		Branch-Site							Branch-Site
ENSSSCP00000001583	PSMB9
ENSSSCP00000001638	DAXX		Branch-Site							Branch-Site
ENSSSCP00000001714	CCDC167		Branch-Site							Branch-Site
ENSSSCP00000001777	TRERF1	M7 vs M8	Branch-Site							Branch-Site
ENSSSCP00000002091	PML		Branch-Site							Branch-Site
ENSSSCP00000002132	PSMA6
ENSSSCP00000002139	BAZ1A									Branch-Site
ENSSSCP00000002168	KHNYN		Branch-Site							Branch-Site
ENSSSCP00000002171	RIPK3								M7 vs M8, M8a vs M8
ENSSSCP00000002174	CIDEB		Branch-Site							Branch-Site
ENSSSCP00000002195	DCAF11		Branch-Site							Branch-Site
ENSSSCP00000002723	WARS		Branch-Site							Branch-Site
ENSSSCP00000002912	NUDT7									Branch-Site
ENSSSCP00000003048	LPCAT2		Branch-Site							Branch-Site
ENSSSCP00000003061	N4BP1	M7 vs M8, M8a vs M8	Branch-Site							Branch-Site
ENSSSCP00000003687	PGD		Branch-Site							Branch-Site
ENSSSCP00000003707	FBXO6		Branch-Site							Branch-Site
ENSSSCP00000003988	ANKRD12									Branch-Site
ENSSSCP00000004304	SMAP1L		Branch-Site							Branch-Site
ENSSSCP00000004403	MTRF1L
ENSSSCP00000004558	TRMT11		Branch-Site							Branch-Site
ENSSSCP00000004731	OSTM1									Branch-Site
ENSSSCP00000004900	ANKDD1A		Branch-Site							Branch-Site
ENSSSCP00000004999	USP8		Branch-Site							Branch-Site
ENSSSCP00000005270	KIAA1468	M7 vs M8	Branch-Site							Branch-Site
ENSSSCP00000005432	SOCS4		Branch-Site							Branch-Site
ENSSSCP00000005598	KIAA1432		Branch-Site
ENSSSCP00000005602	PDL1		Branch-Site							Branch-Site
ENSSSCP00000005610	CDC37L1		Branch-Site							Branch-Site
ENSSSCP00000005757	TDRD7									Branch-Site
ENSSSCP00000005766	NANS		Branch-Site							Branch-Site
ENSSSCP00000005781	STX17		Branch-Site
ENSSSCP00000005859	GNG10
ENSSSCP00000006402	SNTB1									Branch-Site
ENSSSCP00000006638	GGH		Branch-Site							Branch-Site
ENSSSCP00000006736	TADA1		Branch-Site							Branch-Site
ENSSSCP00000006742	TMCO1		Branch-Site							Branch-Site
ENSSSCP00000006743	ALDH9A1		Branch-Site							Branch-Site
ENSSSCP00000006975	ADAR	M7 vs M8, M8a vs M8	Branch-Site							Branch-Site
ENSSSCP00000006976	UBE2Q1
ENSSSCP00000006984	HAX1		Branch-Site							Branch-Site
ENSSSCP00000007062	PSMB4
ENSSSCP00000007285	PSMA5		Branch-Site							Branch-Site
ENSSSCP00000007314	SLC30A7		Branch-Site							Branch-Site
ENSSSCP00000007352	CCDC18		Branch-Site							Branch-Site
ENSSSCP00000007378	GBP6		Branch-Site							Branch-Site
ENSSSCP00000008359	RBBP6
ENSSSCP00000008910	FBXO48		Branch-Site							Branch-Site
ENSSSCP00000008953	PEX13
ENSSSCP00000008978	PSME4								M7 vs M8	Branch-Site
ENSSSCP00000009053	ATL2		Branch-Site							Branch-Site
ENSSSCP00000009118	PREB		Branch-Site							Branch-Site
ENSSSCP00000009151	NCOA1		Branch-Site							Branch-Site
ENSSSCP00000009307	TMEM128									Branch-Site
ENSSSCP00000009389	GNPDA2		Branch-Site							Branch-Site
ENSSSCP00000009765	TET2		Branch-Site							Branch-Site
ENSSSCP00000009786	LAMTOR3
ENSSSCP00000009787	DNAJB14
ENSSSCP00000009944	PAN3		Branch-Site							Branch-Site
ENSSSCP00000010028	CAB39L									Branch-Site
ENSSSCP00000010262	NUDT18		Branch-Site							Branch-Site
ENSSSCP00000010430	ATP6V0A2		Branch-Site							Branch-Site
ENSSSCP00000010488	PPTC7
ENSSSCP00000010512	SUDS3		Branch-Site							Branch-Site
ENSSSCP00000010513	TAOK3								M7 vs M8	Branch-Site
ENSSSCP00000010553	TRAFD1
ENSSSCP00000011004	SAMD8		Branch-Site							Branch-Site
ENSSSCP00000011039	FAM190B
ENSSSCP00000011045	WAPAL									Branch-Site
ENSSSCP00000011127	ATAD1		Branch-Site							Branch-Site
ENSSSCP00000011141	IFIT3		Branch-Site							Branch-Site
ENSSSCP00000011158	MARCH5
ENSSSCP00000011190	CCNJ
ENSSSCP00000011228	SLC25A28		Branch-Site							Branch-Site
ENSSSCP00000011299	OBFC1		Branch-Site							Branch-Site
ENSSSCP00000011508	NDUFAB1
ENSSSCP00000011551	AIDA		Branch-Site
ENSSSCP00000011679	ZCCHC6	M7 vs M8	Branch-Site						M7 vs M8	Branch-Site
ENSSSCP00000011734	DNAJA1		Branch-Site							Branch-Site
ENSSSCP00000011784	SUV39H2
ENSSSCP00000011987	TRANK1
ENSSSCP00000012110	SHISA5		Branch-Site
ENSSSCP00000012217	PDE12		Branch-Site							Branch-Site
ENSSSCP00000012247	ATXN7									Branch-Site
ENSSSCP00000012321	PRRT3
ENSSSCP00000012648	DTX3L
ENSSSCP00000012708	UBE2B		Branch-Site							Branch-Site
ENSSSCP00000012792	HSPA13		Branch-Site							Branch-Site
ENSSSCP00000013045	FUNDC1
ENSSSCP00000013127	TSR2		Branch-Site						M7 vs M8	Branch-Site
ENSSSCP00000013402	LAMP2		Branch-Site							Branch-Site
ENSSSCP00000013456	AIFM1									Branch-Site
ENSSSCP00000013979	FAM111B		Branch-Site						M7 vs M8, M8a vs M8
ENSSSCP00000014153	IMMP1L
ENSSSCP00000014198	UEVLD		Branch-Site							Branch-Site
ENSSSCP00000014527	C19ORF66	M7 vs M8, M8a vs M8	Branch-Site							Branch-Site
ENSSSCP00000014727	HSH2D									Branch-Site
ENSSSCP00000014729	FAM32A		Branch-Site							Branch-Site
ENSSSCP00000014937	HK3									Branch-Site
ENSSSCP00000015008	PAPD4		Branch-Site							Branch-Site
ENSSSCP00000015836	EED		Branch-Site							Branch-Site
ENSSSCP00000015880	ANKRD49		Branch-Site							Branch-Site
ENSSSCP00000016366	PBEF1		Branch-Site							Branch-Site
ENSSSCP00000016418	C1ORF9		Branch-Site							Branch-Site
ENSSSCP00000016453	RASAL2		Branch-Site							Branch-Site
ENSSSCP00000016533	BATF3
ENSSSCP00000016617	KYNU									Branch-Site
ENSSSCP00000016722	IRF2		Branch-Site							Branch-Site
ENSSSCP00000016952	PLEKHA3		Branch-Site							Branch-Site
ENSSSCP00000017004	INPP1		Branch-Site							Branch-Site
ENSSSCP00000017233	ITM2C		Branch-Site							Branch-Site
ENSSSCP00000017484	PARP12		Branch-Site							Branch-Site
ENSSSCP00000017618	CAPZA2		Branch-Site							Branch-Site
ENSSSCP00000017631	TMEM168		Branch-Site							Branch-Site
ENSSSCP00000017954	CENPK		Branch-Site							Branch-Site
ENSSSCP00000018102	GM2A
ENSSSCP00000018335	TLK2		Branch-Site							Branch-Site
ENSSSCP00000018591	CALCOCO2		Branch-Site
ENSSSCP00000018722	VMP1
ENSSSCP00000018732	APPBP2
ENSSSCP00000018744	DHRS11		Branch-Site							Branch-Site
ENSSSCP00000018947	XAF1	M8a vs M8	Branch-Site
ENSSSCP00000018985	CXCL16	M7 vs M8, M8a vs M8	Branch-Site						M7 vs M8, M8a vs M8
ENSSSCP00000019230	TREX1		Branch-Site							Branch-Site
ENSSSCP00000019601	PAPOLA
ENSSSCP00000019928	TIFA		Branch-Site							Branch-Site
ENSSSCP00000020194	RBM18		Branch-Site
ENSSSCP00000020527	PTPN11									Branch-Site
ENSSSCP00000020994	ATP6V1B2		Branch-Site							Branch-Site
ENSSSCP00000020998	PARP11		Branch-Site							Branch-Site
ENSSSCP00000021085	CEPT1		Branch-Site
ENSSSCP00000021223	ISG20		Branch-Site							Branch-Site
ENSSSCP00000021279	C20ORF118
ENSSSCP00000021717	FYTTD1		Branch-Site							Branch-Site
ENSSSCP00000021836	KRAS
ENSSSCP00000021926	CYP2C42		Branch-Site							Branch-Site
ENSSSCP00000021951	CNIH4
ENSSSCP00000021972	LAP3
ENSSSCP00000022034	EHD4		Branch-Site							Branch-Site
ENSSSCP00000022052	SDHB		Branch-Site							Branch-Site
ENSSSCP00000022310	SLC33A1								M7 vs M8, M8a vs M8
ENSSSCP00000022531	NEIL2		Branch-Site							Branch-Site
ENSSSCP00000022539	OSBPL9									Branch-Site
ENSSSCP00000022688	NPAT		Branch-Site							Branch-Site
ENSSSCP00000022904	CUL5		Branch-Site
ENSSSCP00000023075	C14ORF129		Branch-Site
ENSSSCP00000023178	IFI35		Branch-Site							Branch-Site
ENSSSCP00000023228	PSMF1		Branch-Site							Branch-Site
ENSSSCP00000023273	C7ORF23
ENSSSCP00000023307	DDX58
ENSSSCP00000023332	DR1									Branch-Site
ENSSSCP00000023405	RAP2C		Branch-Site
ENSSSCP00000023407	FXR1		Branch-Site							Branch-Site
ENSSSCP00000023625	DCP1A		Branch-Site							Branch-Site
ENSSSCP00000023634	SLC25A38									Branch-Site
ENSSSCP00000023707	TMEM85
ENSSSCP00000023823	PHC3									Branch-Site
ENSSSCP00000023860	BLZF1		Branch-Site
ENSSSCP00000024112	PARP3		Branch-Site						M7 vs M8	Branch-Site
ENSSSCP00000024209	C21orf91		Branch-Site
ENSSSCP00000024355	DRAM1		Branch-Site							Branch-Site
ENSSSCP00000024750	NMI		Branch-Site
ENSSSCP00000024888	SMG8		Branch-Site
ENSSSCP00000025065	GRM8									Branch-Site
ENSSSCP00000025117	FAM76A									Branch-Site
ENSSSCP00000025235	GOSR2
ENSSSCP00000025437	CMTM6		Branch-Site							Branch-Site
ENSSSCP00000025722	FGFR1OP2
ENSSSCP00000025894	NCK1		Branch-Site							Branch-Site
ENSSSCP00000025978	ACBD3
ENSSSCP00000026747	TBPL1		Branch-Site							Branch-Site
ENSSSCP00000026831	RHPN2		Branch-Site							Branch-Site
ENSSSCP00000026866	TIA1		Branch-Site							Branch-Site
ENSSSCP00000027269	INTS12		Branch-Site							Branch-Site
ENSSSCP00000027309	AK3		Branch-Site							Branch-Site
ENSSSCP00000027324	SECISBP2	M7 vs M8, M8a vs M8
ENSSSCP00000027369	MRPL32		Branch-Site							Branch-Site
ENSSSCP00000027610	PHRF1		Branch-Site							Branch-Site
ENSSSCP00000027867	C7H15orf24		Branch-Site
ENSSSCP00000028025	SELT
Results of positive selection computation on the 242 pig proteins from Cluster 4 with at least 10 orthologs among Chicken, Chimpanzee, Cow, Dog, Frog, Fugu, Horse, Human, Macaque, Medaka, Mouse, Opossum, Platypus, Rat, Stickleback, Tetraodon, Zebra finch and Zebrafish genomes. One part on the table is dedicated to results based on MUSCLE multiple alignments and the second part is dedicated to res…
